# Supplementary material for: Genomic insights into population structure and adaptive variation of Pimelodus yuma and Pimelodus grosskopfii in the Magdalena-Cauca Basin
Source: PLoS One. 2026 Jun 5;21(6):e0351301. doi: 10.1371/journal.pone.0351301 (PMC13240932; doi:10.1371/journal.pone.0351301)
Supplement: S1 Table — (XLSX) [file pone.0351301.s001.xlsx]

## Sheet: Hoja1
Code	Species	Sampling year	Origin	River section	River	Coordinates		Stock	Tissue depositor
761	Pimelodus grosskopfii	2020	Puente Real (Santa Fe de Antioquia)	Middle Cauca (5)	Cauca	6°33'11.25919" N	75°48'5.7875" W	1	Universidad Nacional de Colombia (Medellín)
762	Pimelodus grosskopfii	2020	Puente Real (Santa Fe de Antioquia)	Middle Cauca (5)	Cauca	6°33'11.25919" N	75°48'5.7875" W	1	Universidad Nacional de Colombia (Medellín)
763	Pimelodus grosskopfii	2020	Puente Real (Santa Fe de Antioquia)	Middle Cauca (5)	Cauca	6°33'11.25919" N	75°48'5.7875" W	1	Universidad Nacional de Colombia (Medellín)
764	Pimelodus grosskopfii	2020	Puente Real (Santa Fe de Antioquia)	Middle Cauca (5)	Cauca	6°33'11.25919" N	75°48'5.7875" W	1	Universidad Nacional de Colombia (Medellín)
774	Pimelodus grosskopfii	2020	Puente Real (Santa Fe de Antioquia)	Middle Cauca (5)	Cauca	6°33'11.25919" N	75°48'5.7875" W	1	Universidad Nacional de Colombia (Medellín)
775	Pimelodus grosskopfii	2020	Puente Real (Santa Fe de Antioquia)	Middle Cauca (5)	Cauca	6°33'11.25919" N	75°48'5.7875" W	1	Universidad Nacional de Colombia (Medellín)
A1302	Pimelodus grosskopfii	2020	Puente Real (Santa Fe de Antioquia)	Middle Cauca (5)	Cauca	6°33'11.25919" N	75°48'5.7875" W	1	Universidad Nacional de Colombia (Medellín)
A1304	Pimelodus grosskopfii	2019	Puente Real (Santa Fe de Antioquia)	Middle Cauca (5)	Cauca	6°33'11.25919" N	75°48'5.7875" W	1	Universidad Nacional de Colombia (Medellín)
A1388	Pimelodus grosskopfii	2019	Bolombolo	Middle Cauca (5)	Cauca	5°58'5.227'' N	75°50'27.34'' W	1	Universidad Nacional de Colombia (Medellín)
A337	Pimelodus grosskopfii	2019	Puente Real (Santa Fe de Antioquia)	Middle Cauca (5)	Cauca	6°33'11.25919" N	75°48'5.7875" W	1	Universidad Nacional de Colombia (Medellín)
A338	Pimelodus grosskopfii	2019	Puente Real (Santa Fe de Antioquia)	Middle Cauca (5)	Cauca	6°33'11.25919" N	75°48'5.7875" W	1	Universidad Nacional de Colombia (Medellín)
A340	Pimelodus grosskopfii	2019	Puente Real (Santa Fe de Antioquia)	Middle Cauca (5)	Cauca	6°33'11.25919" N	75°48'5.7875" W	1	Universidad Nacional de Colombia (Medellín)
C12310	Pimelodus yuma	2020	Ciénaga Grande	Lower Cauca (1)	Cauca	8°19'25.35"N	74°29'25.07"W	2	Universidad Nacional de Colombia (Medellín)
C5292	Pimelodus yuma	2019	El Doce	Lower Cauca (1)	Cauca	7°26'53"N	75°18'38.59"W	2	Universidad Nacional de Colombia (Medellín)
C5321	Pimelodus yuma	2019	Río Cauca Sector Pescado	Lower Cauca (1)	Cauca			2	Universidad Nacional de Colombia (Medellín)
C5807	Pimelodus yuma	2019	Tres Cruces	Lower Cauca (1)	Cauca	8°73'83'81.90"N	74°46'16'777"W	2	Universidad Nacional de Colombia (Medellín)
Ind10	Pimelodus grosskopfii	2018	Hormiguero	Upper Cauca (4)	Cauca	3°18'51.72"N	76°28'33.56"O	1	Universidad Nacional de Colombia (Medellín)
Ind12	Pimelodus grosskopfii	2018	Hormiguero	Upper Cauca (4)	Cauca	3°18'51.72"N	76°28'33.56"O	1	Universidad Nacional de Colombia (Medellín)
Ind13	Pimelodus grosskopfii	2018	Hormiguero	Upper Cauca (4)	Cauca	3°18'51.72"N	76°28'33.56"O	1	Universidad Nacional de Colombia (Medellín)
Ind14	Pimelodus grosskopfii	2018	Hormiguero	Upper Cauca (4)	Cauca	3°18'51.72"N	76°28'33.56"O	1	Universidad Nacional de Colombia (Medellín)
Ind15	Pimelodus grosskopfii	2018	Hormiguero	Upper Cauca (4)	Cauca	3°18'51.72"N	76°28'33.56"O	1	Universidad Nacional de Colombia (Medellín)
Ind16	Pimelodus grosskopfii	2018	Hormiguero	Upper Cauca (4)	Cauca	3°18'51.72"N	76°28'33.56"O	1	Universidad Nacional de Colombia (Medellín)
Ind9	Pimelodus grosskopfii	2018	Hormiguero	Upper Cauca (4)	Cauca	3°18'51.72"N	76°28'33.56"O	1	Universidad Nacional de Colombia (Medellín)
Pgac05	Pimelodus grosskopfii	2018	Hormiguero	Upper Cauca (4)	Cauca	3°18'51.72"N	76°28'33.56"O	1	Universidad Nacional de Colombia (Medellín)
Pgac09	Pimelodus grosskopfii	2018	Hormiguero	Upper Cauca (4)	Cauca	3°18'51.72"N	76°28'33.56"O	1	Universidad Nacional de Colombia (Medellín)
PgAM03	Pimelodus grosskopfii	2018	El Quimbo	Upper Magdalena (3)	Magdalena	2°48'63.08"N	75°55'86.70"O	1	Universidad Nacional de Colombia (Medellín)
Pgmag03	Pimelodus grosskopfii	2018	La Dorada	Middle Magdalena (2)	Magdalena	5°45'88'.48"N	74°66'19.004"O	1	Universidad Nacional de Colombia (Medellín)
Pgmag04	Pimelodus grosskopfii	2018	La Dorada	Middle Magdalena (2)	Magdalena	5°45'88'.48"N	74°66'19.004"O	1	Universidad Nacional de Colombia (Medellín)
Pgmag05	Pimelodus grosskopfii	2018	La Dorada	Middle Magdalena (2)	Magdalena	5°45'88'.48"N	74°66'19.004"O	1	Universidad Nacional de Colombia (Medellín)
Pgmag06	Pimelodus grosskopfii	2018	La Dorada	Middle Magdalena (2)	Magdalena	5°45'88'.48"N	74°66'19.004"O	1	Universidad Nacional de Colombia (Medellín)
Pgmag08	Pimelodus grosskopfii	2018	La Dorada	Middle Magdalena (2)	Magdalena	5°45'88'.48"N	74°66'19.004"O	1	Universidad Nacional de Colombia (Medellín)
Pgmag09	Pimelodus grosskopfii	2018	La Dorada	Middle Magdalena (2)	Magdalena	5°45'88'.48"N	74°66'19.004"O	1	Universidad Nacional de Colombia (Medellín)
Pgmag10	Pimelodus grosskopfii	2018	La Dorada	Middle Magdalena (2)	Magdalena	5°45'88'.48"N	74°66'19.004"O	1	Universidad Nacional de Colombia (Medellín)
Pgmag15	Pimelodus grosskopfii	2018	Honda	Middle Magdalena (2)	Magdalena	5°21'75.98"N	74°73'10.79"O	1	Universidad Nacional de Colombia (Medellín)
Pgmag21	Pimelodus grosskopfii	2018	Honda	Middle Magdalena (2)	Magdalena	5°21'75.98"N	74°73'10.79"O	1	Universidad Nacional de Colombia (Medellín)
Pgmag22	Pimelodus grosskopfii	2018	Honda	Middle Magdalena (2)	Magdalena	5°21'75.98"N	74°73'10.79"O	1	Universidad Nacional de Colombia (Medellín)
Pgmag25	Pimelodus grosskopfii	2018	Girardot	Upper Magdalena (3)	Magdalena	4°28'78'27"N	74°79'68'06"O	1	Universidad Nacional de Colombia (Medellín)
Pgmag26	Pimelodus grosskopfii	2018	Girardot	Upper Magdalena (3)	Magdalena	4°28'78'27"N	74°79'68'06"O	1	Universidad Nacional de Colombia (Medellín)
Pgmag27	Pimelodus grosskopfii	2018	Girardot	Upper Magdalena (3)	Magdalena	4°28'78'27"N	74°79'68'06"O	1	Universidad Nacional de Colombia (Medellín)
Pgmag28	Pimelodus grosskopfii	2018	Girardot	Upper Magdalena (3)	Magdalena	4°28'78'27"N	74°79'68'06"O	1	Universidad Nacional de Colombia (Medellín)
Pgmag34	Pimelodus grosskopfii	2018	Girardot	Upper Magdalena (3)	Magdalena	4°28'78'27"N	74°79'68'06"O	1	Universidad Nacional de Colombia (Medellín)
Pimelodus grosskopfiisH01	Pimelodus grosskopfii	2018	Honda	Middle Magdalena (2)	Magdalena	5°21'75.98"N	74°73'10.79"O	1	Universidad Nacional de Colombia (Medellín)
Pimelodus grosskopfiisH02	Pimelodus grosskopfii	2018	Honda	Middle Magdalena (2)	Magdalena	5°21'75.98"N	74°73'10.79"O	1	Universidad Nacional de Colombia (Medellín)
Pymag03	Pimelodus yuma	2018	La Dorada	Middle Magdalena (2)	Magdalena	5°45'88'.48"N	74°66'19.004"O	2	Universidad Nacional de Colombia (Medellín)
Pymag04	Pimelodus yuma	2018	La Dorada	Middle Magdalena (2)	Magdalena	5°45'88'.48"N	74°66'19.004"O	2	Universidad Nacional de Colombia (Medellín)
Pymag05	Pimelodus yuma	2018	La Dorada	Middle Magdalena (2)	Magdalena	5°45'88'.48"N	74°66'19.004"O	2	Universidad Nacional de Colombia (Medellín)
Pymag06	Pimelodus yuma	2018	La Dorada	Middle Magdalena (2)	Magdalena	5°45'88'.48"N	74°66'19.004"O	2	Universidad Nacional de Colombia (Medellín)
Pymag07	Pimelodus yuma	2018	La Dorada	Middle Magdalena (2)	Magdalena	5°45'88'.48"N	74°66'19.004"O	2	Universidad Nacional de Colombia (Medellín)
Pymag09	Pimelodus yuma	2018	La Dorada	Middle Magdalena (2)	Magdalena	5°45'88'.48"N	74°66'19.004"O	2	Universidad Nacional de Colombia (Medellín)
Pymag11	Pimelodus yuma	2018	La Dorada	Middle Magdalena (2)	Magdalena	5°45'88'.48"N	74°66'19.004"O	2	Universidad Nacional de Colombia (Medellín)
Pymag12	Pimelodus yuma	2018	La Dorada	Middle Magdalena (2)	Magdalena	5°45'88'.48"N	74°66'19.004"O	2	Universidad Nacional de Colombia (Medellín)
Pymag27	Pimelodus yuma	2018	Girardot	Upper Magdalena (3)	Magdalena	4°28'78'27"N	74°79'68'06"O	2	Universidad Nacional de Colombia (Medellín)
Pymag28	Pimelodus yuma	2018	Girardot	Upper Magdalena (3)	Magdalena	4°28'78'27"N	74°79'68'06"O	2	Universidad Nacional de Colombia (Medellín)
Pymag29	Pimelodus yuma	2018	Girardot	Upper Magdalena (3)	Magdalena	4°28'78'27"N	74°79'68'06"O	2	Universidad Nacional de Colombia (Medellín)
Pymag30	Pimelodus yuma	2018	Girardot	Upper Magdalena (3)	Magdalena	4°28'78'27"N	74°79'68'06"O	2	Universidad Nacional de Colombia (Medellín)
Pymag31	Pimelodus yuma	2018	Girardot	Upper Magdalena (3)	Magdalena	4°28'78'27"N	74°79'68'06"O	2	Universidad Nacional de Colombia (Medellín)
Pymag32	Pimelodus yuma	2018	Girardot	Upper Magdalena (3)	Magdalena	4°28'78'27"N	74°79'68'06"O	2	Universidad Nacional de Colombia (Medellín)
Pymag33	Pimelodus yuma	2018	Girardot	Upper Magdalena (3)	Magdalena	4°28'78'27"N	74°79'68'06"O	2	Universidad Nacional de Colombia (Medellín)
Pymag34	Pimelodus yuma	2018	Girardot	Upper Magdalena (3)	Magdalena	4°28'78'27"N	74°79'68'06"O	2	Universidad Nacional de Colombia (Medellín)
San Mcs 013	Pimelodus yuma	2016	San Marcos-Sucre	Lower Cauca (1)	Cauca	8°38'57.95577" N	75°6'12.66995" W	2	Universidad Nacional de Colombia (Medellín)
San Mcs 015	Pimelodus yuma	2016	San Marcos-Sucre	Lower Cauca (1)	Cauca	8°38'57.95577" N	75°6'12.66995" W	2	Universidad Nacional de Colombia (Medellín)
San Mcs 016	Pimelodus yuma	2016	San Marcos-Sucre	Lower Cauca (1)	Cauca	8°38'57.95577" N	75°6'12.66995" W	2	Universidad Nacional de Colombia (Medellín)
San Mcs 018	Pimelodus yuma	2016	San Marcos-Sucre	Lower Cauca (1)	Cauca	8°38'57.95577" N	75°6'12.66995" W	2	Universidad Nacional de Colombia (Medellín)
UN368	Pimelodus yuma	2021	Guaranda	Lower Cauca (1)	Cauca	8° 28'15.474'' N	74°32'3.127'' W	2	Universidad Nacional de Colombia (Medellín)
UN369	Pimelodus yuma	2021	Guaranda	Lower Cauca (1)	Cauca	8° 28'15.474'' N	74°32'3.127'' W	2	Universidad Nacional de Colombia (Medellín)
UN375	Pimelodus yuma	2021	Río Man	Lower Cauca (1)	Cauca	7°57'23.301'' N	75°12'27.114'' W	2	Universidad Nacional de Colombia (Medellín)
UN443	Pimelodus yuma	2021	Guaranda	Lower Cauca (1)	Cauca	8° 28'15.474'' N	74°32'3.127'' W	2	Universidad Nacional de Colombia (Medellín)
UN446	Pimelodus yuma	2021	Guaranda	Lower Cauca (1)	Cauca	8° 28'15.474'' N	74°32'3.127'' W	2	Universidad Nacional de Colombia (Medellín)
UN465	Pimelodus yuma	2021	Tres cruces	Lower Cauca (1)	Cauca	8°73'83'81.90"N	74°46'16'777"W	2	Universidad Nacional de Colombia (Medellín)
UN524	Pimelodus yuma	2021	Pinillos Magdalena	Lower Cauca (1)	Cauca	8°89'37.166"N	74°47'45'725"W	2	Universidad Nacional de Colombia (Medellín)
UN525	Pimelodus yuma	2021	Pinillos Magdalena	Lower Cauca (1)	Cauca	8°89'37.166"N	74°47'45'725"W	2	Universidad Nacional de Colombia (Medellín)
UN526	Pimelodus yuma	2021	Pinillos Magdalena	Lower Cauca (1)	Cauca	8°89'37.166"N	74°47'45'725"W	2	Universidad Nacional de Colombia (Medellín)
UN555	Pimelodus yuma	2021	Pinillos Magdalena	Lower Cauca (1)	Cauca	8°89'37.166"N	74°47'45'725"W	2	Universidad Nacional de Colombia (Medellín)
UN567	Pimelodus yuma	2021	Pinillos Magdalena	Lower Cauca (1)	Cauca	8°89'37.166"N	74°47'45'725"W	2	Universidad Nacional de Colombia (Medellín)
Yuma25	Pimelodus yuma	2018	Honda	Middle Magdalena (2)	Magdalena	5°21'75.98"N	74°73'10.79"O	2	Universidad Nacional de Colombia (Medellín)
Yuma26	Pimelodus yuma	2018	Honda	Middle Magdalena (2)	Magdalena	5°21'75.98"N	74°73'10.79"O	2	Universidad Nacional de Colombia (Medellín)
Yuma47	Pimelodus yuma	2018	Girardot	Upper Magdalena (3)	Magdalena	4°28'78'27"N	74°79'68'06"O	2	Universidad Nacional de Colombia (Medellín)
Yuma48	Pimelodus yuma	2018	Girardot	Upper Magdalena (3)	Magdalena	4°28'78'27"N	74°79'68'06"O	2	Universidad Nacional de Colombia (Medellín)
Yuma49	Pimelodus yuma	2018	Girardot	Upper Magdalena (3)	Magdalena	4°28'78'27"N	74°79'68'06"O	2	Universidad Nacional de Colombia (Medellín)
Yuma50	Pimelodus yuma	2018	Girardot	Upper Magdalena (3)	Magdalena	4°28'78'27"N	74°79'68'06"O	2	Universidad Nacional de Colombia (Medellín)
Yuma51	Pimelodus yuma	2018	Girardot	Upper Magdalena (3)	Magdalena	4°28'78'27"N	74°79'68'06"O	2	Universidad Nacional de Colombia (Medellín)
Yuma52	Pimelodus yuma	2018	Girardot	Upper Magdalena (3)	Magdalena	4°28'78'27"N	74°79'68'06"O	2	Universidad Nacional de Colombia (Medellín)
Yuma53	Pimelodus yuma	2018	Girardot	Upper Magdalena (3)	Magdalena	4°28'78'27"N	74°79'68'06"O	2	Universidad Nacional de Colombia (Medellín)
Yuma54	Pimelodus yuma	2018	Girardot	Upper Magdalena (3)	Magdalena	4°28'78'27"N	74°79'68'06"O	2	Universidad Nacional de Colombia (Medellín)
Yuma55	Pimelodus yuma	2018	Girardot	Upper Magdalena (3)	Magdalena	4°28'78'27"N	74°79'68'06"O	2	Universidad Nacional de Colombia (Medellín)
Pcry01	Pimelodus grosskopfii	2018	Alto Cauca (Hormiguero)	Upper Cauca (4)	Cauca	3°22′48″ N	76°31′12″ W	2	Universidad Nacional de Colombia (Medellín)
Pcry02	Pimelodus grosskopfii	2018	Alto Cauca (Hormiguero)	Upper Cauca (4)	Cauca	3°22′48″ N	76°31′12″ W	2	Universidad Nacional de Colombia (Medellín)
Pg1015	Pimelodus grosskopfii	2014	Bajo cauca (Achí, Bolívar)	Lower Cauca (1)	Cauca	8°34'8.169'' N	74°33'10.869'' W	1	Universidad Nacional de Colombia (Medellín)
Pg1170	Pimelodus yuma	2014	Bajo cauca (Guaranda, Sucre)	Lower Cauca (1)	Cauca	8° 28'15.474'' N	74°32'3.127'' W	2	Universidad Nacional de Colombia (Medellín)
Pg152	Pimelodus grosskopfii	2014	Cauca Medio (Santa Fe de Antioquia)	Middle Cauca (5)	Cauca	6°33'11.25919" N	75°48'5.7875" W	1	Universidad Nacional de Colombia (Medellín)
Pg154	Pimelodus grosskopfii	2014	Cauca Medio (Santa Fe de Antioquia)	Middle Cauca (5)	Cauca	6°33'11.25919" N	75°48'5.7875" W	1	Universidad Nacional de Colombia (Medellín)
Pg390	Pimelodus grosskopfii	2014	Bajo cauca (Cáceres, Antioquia)	Lower Cauca (1)	Cauca	7°58'26'736"N	75°35'58'999" W	1	Universidad Nacional de Colombia (Medellín)
Pg571	Pimelodus grosskopfii	2014	Bajo Cauca (Barrio Chino, Antioquia)	Lower Cauca (1)	Cauca	8°0'35.291'' N	75°5'38.937'' W	1	Universidad Nacional de Colombia (Medellín)
PgAM01	Pimelodus grosskopfii	2018	Alto Magdalena (El Quimbo)	Upper Magdalena (3)	Magdalena	2°48'63.08"N	75°55'86.70"O	1	Universidad Nacional de Colombia (Medellín)
PgMag01	Pimelodus grosskopfii	2018	Medio Magdalena (La Dorada)	Middle Magdalena (2)	Magdalena	5°45'88'.48"N	74°66'19.004"O	1	Universidad Nacional de Colombia (Medellín)
PgMag02	Pimelodus grosskopfii	2018	Medio Magdalena (La Dorada)	Middle Magdalena (2)	Magdalena	5°45'88'.48"N	74°66'19.004"O	1	Universidad Nacional de Colombia (Medellín)
PgMag12	Pimelodus grosskopfii	2018	Medio Magdalena (Honda)	Middle Magdalena (2)	Magdalena	5°21'75.98"N	74°73'10.79"O	1	Universidad Nacional de Colombia (Medellín)
PgMag13	Pimelodus grosskopfii	2018	Medio Magdalena (Honda)	Middle Magdalena (2)	Magdalena	5°21'75.98"N	74°73'10.79"O	1	Universidad Nacional de Colombia (Medellín)
PgMag23	Pimelodus grosskopfii	2018	Alto Magdalena (Girardot)	Upper Magdalena (3)	Magdalena	4°28'78'27"N	74°79'68'06"O	1	Universidad Nacional de Colombia (Medellín)
PgMag24	Pimelodus grosskopfii	2018	Alto Magdalena (Girardot)	Upper Magdalena (3)	Magdalena	4°28'78'27"N	74°79'68'06"O	1	Universidad Nacional de Colombia (Medellín)
Pgac02	Pimelodus grosskopfii	2018	Alto Cauca (Hormiguero)	Upper Cauca (4)	Cauca	3°18'51.72"N	76°28'33.56"O	1	Universidad Nacional de Colombia (Medellín)
Pgac03	Pimelodus grosskopfii	2018	Alto Cauca (Hormiguero)	Upper Cauca (4)	Cauca	3°18'51.72"N	76°28'33.56"O	1	Universidad Nacional de Colombia (Medellín)
Ppnut001	Pimelodus grosskopfii	2018	Alto Cauca (Hormiguero)	Upper Cauca (4)	Cauca	3°18'51.72"N	76°28'33.56"O	1	Universidad Nacional de Colombia (Medellín)
Ppnut002	Pimelodus grosskopfii	2018	Alto Cauca (Hormiguero)	Upper Cauca (4)	Cauca	3°18'51.72"N	76°28'33.56"O	1	Universidad Nacional de Colombia (Medellín)
Ppnut003	Pimelodus grosskopfii	2018	Alto Cauca (Hormiguero)	Upper Cauca (4)	Cauca	3°18'51.72"N	76°28'33.56"O	1	Universidad Nacional de Colombia (Medellín)
Py14	Pimelodus yuma	2018	Bajo Cauca (Cáceres)	Lower Cauca (1)	Cauca	7°58'26'736"N	75°35'58'999" W	2	Universidad Nacional de Colombia (Medellín)
Py15	Pimelodus yuma	2018	Bajo Cauca (Cáceres)	Lower Cauca (1)	Cauca	7°58'26'736"N	75°35'58'999" W	2	Universidad Nacional de Colombia (Medellín)
PyMag01	Pimelodus yuma	2018	Medio Magdalena (La Dorada)	Middle Magdalena (2)	Magdalena	5°45'88'.48"N	74°66'19.004"O	2	Universidad Nacional de Colombia (Medellín)
PyMag02	Pimelodus yuma	2018	Medio Magdalena (La Dorada)	Middle Magdalena (2)	Magdalena	5°45'88'.48"N	74°66'19.004"O	2	Universidad Nacional de Colombia (Medellín)
PyMag13	Pimelodus yuma	2018	Medio Magdalena (Honda)	Middle Magdalena (2)	Magdalena	5°21'75.98"N	74°73'10.79"O	2	Universidad Nacional de Colombia (Medellín)
PyMag14	Pimelodus yuma	2018	Medio Magdalena (Honda)	Middle Magdalena (2)	Magdalena	5°21'75.98"N	74°73'10.79"O	2	Universidad Nacional de Colombia (Medellín)
PyMag25	Pimelodus yuma	2018	Alto Magdalena (Girardot)	Upper Magdalena (3)	Magdalena	4°28'78'27"N	74°79'68'06"O	2	Universidad Nacional de Colombia (Medellín)
PyMag26	Pimelodus yuma	2018	Alto Magdalena (Girardot)	Upper Magdalena (3)	Magdalena	4°28'78'27"N	74°79'68'06"O	2	Universidad Nacional de Colombia (Medellín)
