# Supplementary material for: Genomic insights into population structure and adaptive variation of Pimelodus yuma and Pimelodus grosskopfii in the Magdalena-Cauca Basin
Source: PLoS One. 2026 Jun 5;21(6):e0351301. doi: 10.1371/journal.pone.0351301 (PMC13240932; doi:10.1371/journal.pone.0351301)
Supplement: S4 Table — (TXT) [file pone.0351301.s004.txt]

    prob  log10(PO)   qval  alpha  fst
1  0.0840168 -1.03752 0.849075 -0.012969 0.029236 
2  0.084017 -1.0375 0.84907 -0.023788 0.028690 
3  0.093019 -0.98903 0.74004 0.034420 0.031136 
4  0.10582 -0.92685 0.48350 0.063409 0.032771 
5  0.13543 -0.80510 0.36240 0.11662 0.035401 
6  0.33887 -0.29026 0.20070 0.47522 0.057872 
7  0.076415 -1.0823 0.86879 -0.013590 0.028840 
8  0.088418 -1.0133 0.81533 -0.034179 0.028515 
9  0.086817 -1.0220 0.83127 -0.038834 0.028323 
10  0.083817 -1.0387 0.85003 -0.030852 0.028528 
11  0.10002 -0.95415 0.54992 0.051944 0.031532 
12  0.073615 -1.0998 0.87099 0.015311 0.029965 
13  0.079416 -1.0642 0.86432 0.0044172 0.029599 
14  0.078216 -1.0713 0.86609 -0.017135 0.028857 
15  0.083217 -1.0421 0.85262 0.0031706 0.029541 
16  0.080416 -1.0582 0.86177 -0.0049431 0.029149 
17  0.090218 -1.0036 0.79105 -0.024809 0.028936 
18  0.076215 -1.0835 0.86905 -0.014167 0.028944 
19  0.086217 -1.0252 0.83614 0.00018585 0.029541 
20  0.098220 -0.96290 0.59653 0.026579 0.030648 
21  0.090618 -1.0015 0.78532 0.022367 0.030419 
22  0.090818 -1.0005 0.78178 -0.013327 0.029220 
23  0.090218 -1.0036 0.79105 -0.00010624 0.029587 
24  0.12563 -0.84262 0.39888 0.10549 0.034976 
25  0.25105 -0.47469 0.22218 0.35217 0.051682 
26  0.086617 -1.0230 0.83294 -0.017044 0.029025 
27  0.087818 -1.0165 0.82163 -0.025137 0.028738 
28  0.11062 -0.90524 0.45776 0.047060 0.032010 
29  0.077215 -1.0774 0.86768 -0.016416 0.028857 
30  0.085017 -1.0319 0.84402 -0.030819 0.028576 
31  0.089818 -1.0058 0.79752 -0.023687 0.028840 
32  0.091418 -0.99733 0.77136 0.045236 0.031382 
33  0.080816 -1.0559 0.86082 -0.030757 0.028539 
34  0.077215 -1.0774 0.86768 -0.021087 0.028753 
35  0.080816 -1.0559 0.86082 -0.015901 0.028854 
36  0.081216 -1.0536 0.85984 0.0020186 0.029521 
37  0.082216 -1.0478 0.85661 0.025424 0.030295 
38  0.091418 -0.99733 0.77136 -0.0068452 0.029412 
39  1.0000 1000.0 0.0000 2.1390 0.19153 
40  0.081616 -1.0512 0.85874 0.0067834 0.029562 
41  0.076415 -1.0823 0.86879 0.019537 0.029996 
42  0.077816 -1.0738 0.86674 -0.0096823 0.029015 
43  0.086617 -1.0230 0.83294 -0.0084989 0.029286 
44  0.089018 -1.0100 0.80679 -0.030049 0.028661 
45  0.078016 -1.0725 0.86639 0.0098855 0.029613 
46  0.083617 -1.0398 0.85108 0.012897 0.029951 
47  0.081816 -1.0501 0.85818 -0.019757 0.028815 
48  0.077015 -1.0786 0.86795 -0.0063793 0.029212 
49  0.082216 -1.0478 0.85661 -0.023776 0.028623 
50  0.084417 -1.0353 0.84644 -0.010925 0.028970 
51  0.081816 -1.0501 0.85818 -0.0029445 0.029316 
52  0.081416 -1.0524 0.85924 -0.029739 0.028556 
53  0.080216 -1.0594 0.86242 -0.026613 0.028522 
54  0.084417 -1.0353 0.84644 0.035935 0.031054 
55  0.085617 -1.0286 0.84040 -0.039458 0.028294 
56  0.084817 -1.0330 0.84471 0.0085457 0.029907 
57  0.085817 -1.0275 0.83917 0.0036294 0.029792 
58  0.075015 -1.0910 0.87006 -0.0089143 0.029021 
59  0.077215 -1.0774 0.86768 -0.0073524 0.029201 
60  0.082016 -1.0489 0.85726 0.031138 0.030492 
61  0.076415 -1.0823 0.86879 -0.0063542 0.029147 
62  0.088818 -1.0111 0.80993 -0.026632 0.028806 
63  0.082216 -1.0478 0.85661 -0.016934 0.028903 
64  0.085817 -1.0275 0.83917 -0.023715 0.028713 
65  0.078216 -1.0713 0.86609 -0.035778 0.028421 
66  0.082416 -1.0466 0.85611 -0.017261 0.028832 
67  0.084617 -1.0341 0.84547 -0.023493 0.028782 
68  0.098420 -0.96192 0.58781 0.058609 0.032152 
69  0.10322 -0.93892 0.50027 0.045157 0.031647 
70  0.090218 -1.0036 0.79105 -0.044998 0.028248 
71  0.089618 -1.0068 0.80028 -0.0021448 0.029488 
72  0.20784 -0.58108 0.24525 0.25441 0.044302 
73  0.076015 -1.0848 0.86924 -0.016369 0.028842 
74  0.077215 -1.0774 0.86768 0.0036881 0.029479 
75  0.093219 -0.98800 0.73580 0.018932 0.030650 
76  0.083217 -1.0421 0.85262 0.022206 0.030292 
77  0.081816 -1.0501 0.85818 -0.00033196 0.029558 
78  0.085417 -1.0297 0.84194 -0.0022110 0.029503 
79  0.083017 -1.0432 0.85338 0.0049011 0.029720 
80  0.079816 -1.0618 0.86333 -0.030070 0.028480 
81  0.076015 -1.0848 0.86924 0.0075391 0.029512 
82  0.089418 -1.0079 0.80302 -0.033321 0.028520 
83  0.083817 -1.0387 0.85003 -0.043130 0.028242 
84  0.085417 -1.0297 0.84194 -0.036364 0.028485 
85  0.087618 -1.0176 0.82405 -0.035881 0.028486 
86  0.080616 -1.0571 0.86148 -0.018720 0.028873 
87  0.083617 -1.0398 0.85108 -0.029706 0.028452 
88  0.078416 -1.0701 0.86596 -0.013563 0.029054 
89  0.087618 -1.0176 0.82405 -0.021164 0.028709 
90  0.085617 -1.0286 0.84040 0.025069 0.030539 
91  0.086817 -1.0220 0.83127 -0.031695 0.028564 
92  0.087818 -1.0165 0.82163 -0.020507 0.028770 
93  0.072414 -1.1075 0.87164 0.0050689 0.029357 
94  0.094219 -0.98289 0.71325 -0.047711 0.028273 
95  0.073215 -1.1024 0.87122 -0.0033774 0.029185 
96  0.085217 -1.0308 0.84304 -0.029281 0.028540 
97  1.0000 1000.0 0.0000 2.3233 0.21623 
98  1.0000 1000.0 0.0000 2.3378 0.21849 
99  1.0000 1000.0 0.0000 2.3318 0.21771 
100  1.0000 1000.0 0.0000 2.3536 0.22100 
101  0.078816 -1.0677 0.86524 0.0045441 0.029448 
102  0.095219 -0.97782 0.68201 -0.044774 0.028325 
103  0.11842 -0.87182 0.42452 0.089734 0.034550 
104  0.10002 -0.95415 0.54992 -0.058151 0.028004 
105  0.089618 -1.0068 0.80028 -0.026117 0.028645 
106  0.083417 -1.0409 0.85169 -0.027196 0.028722 
107  0.095019 -0.97883 0.68495 0.052957 0.031686 
108  0.077616 -1.0750 0.86704 0.0085056 0.029681 
109  0.083217 -1.0421 0.85262 -0.0033545 0.029291 
110  0.073615 -1.0998 0.87099 -0.00023696 0.029271 
111  0.10902 -0.91235 0.46728 0.067286 0.032519 
112  0.087017 -1.0209 0.83006 -0.032674 0.028523 
113  0.084817 -1.0330 0.84471 -0.026271 0.028702 
114  0.085017 -1.0319 0.84402 -0.019757 0.028810 
115  0.081216 -1.0536 0.85984 -0.00077105 0.029330 
116  0.088818 -1.0111 0.80993 -0.027785 0.028695 
117  0.084217 -1.0364 0.84784 -0.013149 0.029214 
118  0.086417 -1.0241 0.83460 -0.031403 0.028588 
119  0.082416 -1.0466 0.85611 -0.0073640 0.029218 
120  0.075415 -1.0885 0.86973 -0.024907 0.028615 
121  0.089218 -1.0090 0.80445 -0.044288 0.028301 
122  0.098420 -0.96192 0.58781 -0.00083887 0.029760 
123  0.093019 -0.98903 0.74004 -0.049073 0.028187 
124  0.082016 -1.0489 0.85726 0.031210 0.030508 
125  0.090618 -1.0015 0.78532 -0.021873 0.029044 
126  0.090618 -1.0015 0.78532 -0.037637 0.028421 
127  0.092418 -0.99213 0.75137 -0.037167 0.028447 
128  0.083417 -1.0409 0.85169 0.0010535 0.029380 
129  0.095019 -0.97883 0.68495 -0.030927 0.028703 
130  0.072815 -1.1049 0.87143 -0.0068550 0.029063 
131  0.082016 -1.0489 0.85726 0.025275 0.030422 
132  0.086817 -1.0220 0.83127 0.011757 0.030190 
133  0.080616 -1.0571 0.86148 0.00062172 0.029363 
134  0.084017 -1.0375 0.84907 0.020577 0.030102 
135  0.070814 -1.1180 0.87224 0.0048962 0.029328 
136  0.11302 -0.89475 0.44783 0.045280 0.032049 
137  0.084817 -1.0330 0.84471 -0.0017360 0.029476 
138  0.085617 -1.0286 0.84040 -0.027494 0.028592 
139  0.10162 -0.94648 0.51580 -0.052402 0.028084 
140  0.091418 -0.99733 0.77136 -0.030997 0.028554 
141  0.080216 -1.0594 0.86242 -0.023572 0.028634 
142  0.12262 -0.85461 0.40612 0.10176 0.034535 
143  0.086417 -1.0241 0.83460 -0.010579 0.029277 
144  0.092819 -0.99006 0.74434 -0.050791 0.028125 
145  0.081816 -1.0501 0.85818 -0.0037761 0.029243 
146  0.073815 -1.0986 0.87081 0.00069796 0.029203 
147  0.087618 -1.0176 0.82405 -0.011012 0.029371 
148  0.092218 -0.99316 0.75536 0.012658 0.030267 
149  0.088418 -1.0133 0.81533 -0.026686 0.028775 
150  0.083017 -1.0432 0.85338 0.0027445 0.029414 
151  0.088218 -1.0143 0.81749 -0.033315 0.028506 
152  0.083417 -1.0409 0.85169 -0.023134 0.028674 
153  0.095819 -0.97480 0.66776 -0.050345 0.028191 
154  0.10142 -0.94743 0.52457 -0.044531 0.028359 
155  0.080016 -1.0606 0.86281 0.018396 0.030040 
156  0.083817 -1.0387 0.85003 -0.026129 0.028689 
157  0.99920 3.0965 0.00015559 1.6640 0.13590 
158  0.089418 -1.0079 0.80302 -0.0028600 0.029479 
159  0.086817 -1.0220 0.83127 -0.012299 0.029138 
160  0.080216 -1.0594 0.86242 -0.0094900 0.029093 
161  0.078416 -1.0701 0.86596 -0.031915 0.028427 
162  0.085217 -1.0308 0.84304 -0.022312 0.028761 
163  0.24805 -0.48165 0.22597 0.31431 0.048527 
164  0.087818 -1.0165 0.82163 -0.024889 0.028797 
165  0.082617 -1.0455 0.85541 -0.0050855 0.029341 
166  0.080216 -1.0594 0.86242 -0.0074608 0.029216 
167  0.096019 -0.97380 0.66144 -0.047991 0.028208 
168  0.077215 -1.0774 0.86768 -0.017374 0.028807 
169  0.091418 -0.99733 0.77136 -0.048959 0.028105 
170  0.081216 -1.0536 0.85984 -0.036675 0.028410 
171  0.096019 -0.97380 0.66144 0.052697 0.031614 
172  0.084217 -1.0364 0.84784 -0.017316 0.028914 
173  0.083617 -1.0398 0.85108 -0.0023417 0.029474 
174  0.086217 -1.0252 0.83614 0.0043342 0.029703 
175  0.093419 -0.98697 0.73012 -0.051207 0.028137 
176  0.079016 -1.0665 0.86501 -0.014842 0.028915 
177  0.092018 -0.99420 0.76087 0.010560 0.030196 
178  0.095419 -0.97681 0.67589 -0.040180 0.028409 
179  0.075215 -1.0897 0.86997 -0.0077865 0.029081 
180  0.094619 -0.98085 0.70275 -0.040744 0.028406 
181  0.092418 -0.99213 0.75137 0.011539 0.030167 
182  0.084017 -1.0375 0.84907 0.0077043 0.029716 
183  0.096019 -0.97380 0.66144 -0.028608 0.028853 
184  0.092619 -0.99109 0.74717 0.0090249 0.030265 
185  0.18224 -0.65199 0.27462 0.20198 0.041764 
186  0.079616 -1.0630 0.86379 0.010192 0.029572 
187  0.081816 -1.0501 0.85818 -0.0028156 0.029400 
188  0.096619 -0.97081 0.64028 0.039157 0.031067 
189  0.081416 -1.0524 0.85924 -0.016577 0.029022 
190  0.10942 -0.91057 0.46541 0.064541 0.032107 
191  0.082216 -1.0478 0.85661 -0.0099768 0.029010 
192  0.085617 -1.0286 0.84040 -0.020961 0.028735 
193  0.081816 -1.0501 0.85818 0.038918 0.030868 
194  0.082016 -1.0489 0.85726 -0.013131 0.028943 
195  0.083617 -1.0398 0.85108 -0.040617 0.028398 
196  0.079616 -1.0630 0.86379 0.0027701 0.029451 
197  0.13903 -0.79189 0.35396 0.12162 0.035605 
198  0.092018 -0.99420 0.76087 0.0065801 0.029851 
199  0.085417 -1.0297 0.84194 -0.022168 0.028844 
200  0.087217 -1.0198 0.82835 -0.029265 0.028753 
201  0.093819 -0.98493 0.72340 0.038677 0.030915 
202  0.084217 -1.0364 0.84784 -0.0058285 0.029428 
203  0.078416 -1.0701 0.86596 -0.027061 0.028543 
204  0.085417 -1.0297 0.84194 0.026422 0.030399 
205  0.079216 -1.0653 0.86467 -0.010589 0.028958 
206  0.085017 -1.0319 0.84402 -0.021839 0.028852 
207  0.080216 -1.0594 0.86242 0.024223 0.030267 
208  0.080616 -1.0571 0.86148 -0.014192 0.028896 
209  0.076615 -1.0811 0.86855 -0.016944 0.028901 
210  0.084617 -1.0341 0.84547 0.011893 0.029624 
211  0.089618 -1.0068 0.80028 -0.0074562 0.029164 
212  0.082216 -1.0478 0.85661 -0.029189 0.028759 
213  0.090418 -1.0026 0.78825 -0.031886 0.028583 
214  0.075815 -1.0860 0.86945 0.0082733 0.029549 
215  0.084617 -1.0341 0.84547 -0.011872 0.029260 
216  0.087217 -1.0198 0.82835 -0.022437 0.028906 
217  0.080216 -1.0594 0.86242 0.0078761 0.029676 
218  0.10862 -0.91415 0.46914 0.049633 0.032064 
219  0.080016 -1.0606 0.86281 -0.016315 0.028933 
220  0.092018 -0.99420 0.76087 0.041772 0.030945 
221  0.097820 -0.96487 0.60745 -0.048032 0.028215 
222  0.084017 -1.0375 0.84907 -0.0027255 0.029351 
223  0.080216 -1.0594 0.86242 -0.032970 0.028442 
224  0.087618 -1.0176 0.82405 -0.038516 0.028491 
225  0.097419 -0.96684 0.61762 -0.042813 0.028278 
226  0.088618 -1.0122 0.81270 -0.043548 0.028289 
227  0.078816 -1.0677 0.86524 -0.027132 0.028589 
228  0.080816 -1.0559 0.86082 -0.0085324 0.029187 
229  0.086017 -1.0264 0.83752 0.019667 0.030206 
230  0.081416 -1.0524 0.85924 -0.021399 0.028816 
231  0.077415 -1.0762 0.86736 -0.011182 0.029025 
232  0.098220 -0.96290 0.59653 -0.043847 0.028219 
233  0.090818 -1.0005 0.78178 -0.025527 0.028827 
234  0.087417 -1.0187 0.82615 -0.012355 0.029183 
235  0.080416 -1.0582 0.86177 -0.010175 0.029009 
236  0.086217 -1.0252 0.83614 -0.031188 0.028590 
237  0.078616 -1.0689 0.86555 -0.011507 0.028991 
238  0.079016 -1.0665 0.86501 -0.0070379 0.029041 
239  0.082617 -1.0455 0.85541 -0.017788 0.028937 
240  0.093819 -0.98493 0.72340 0.011459 0.030218 
241  0.074215 -1.0960 0.87050 0.026073 0.030053 
242  0.081416 -1.0524 0.85924 -0.034626 0.028370 
243  0.081816 -1.0501 0.85818 -0.020142 0.028761 
244  0.076215 -1.0835 0.86905 -0.022610 0.028707 
245  0.081216 -1.0536 0.85984 -0.029508 0.028439 
246  0.092018 -0.99420 0.76087 -0.025851 0.028719 
247  0.093219 -0.98800 0.73580 0.058850 0.031680 
248  0.12923 -0.82856 0.37861 0.11832 0.035185 
249  0.090818 -1.0005 0.78178 -0.029852 0.028697 
250  0.099020 -0.95899 0.57323 0.064708 0.031956 
251  0.091218 -0.99838 0.77496 -0.035774 0.028459 
252  0.089418 -1.0079 0.80302 -0.036333 0.028436 
253  0.082016 -1.0489 0.85726 -0.028447 0.028587 
254  0.084417 -1.0353 0.84644 -0.023552 0.028786 
255  0.095819 -0.97480 0.66776 -0.041921 0.028434 
256  0.095219 -0.97782 0.68201 0.033886 0.031238 
257  0.075215 -1.0897 0.86997 -0.0058191 0.029064 
258  0.065413 -1.1550 0.87277 -0.0064468 0.028963 
259  0.074215 -1.0960 0.87050 -0.0046229 0.029006 
260  0.088818 -1.0111 0.80993 -0.022401 0.028888 
261  0.080016 -1.0606 0.86281 -0.0027071 0.029318 
262  0.085017 -1.0319 0.84402 -0.0051201 0.029225 
263  0.096219 -0.97280 0.65601 0.025129 0.030836 
264  0.099020 -0.95899 0.57323 0.026884 0.030971 
265  0.087818 -1.0165 0.82163 -0.017485 0.028953 
266  0.10182 -0.94553 0.51127 0.042228 0.031772 
267  0.082817 -1.0443 0.85462 -0.017672 0.028900 
268  0.087017 -1.0209 0.83006 -0.028990 0.028571 
269  0.086417 -1.0241 0.83460 -0.040478 0.028266 
270  0.10762 -0.91865 0.47464 0.054892 0.032150 
271  0.081816 -1.0501 0.85818 0.030058 0.030347 
272  0.48330 -0.029027 0.16035 0.68799 0.069340 
273  0.083617 -1.0398 0.85108 0.032483 0.030535 
274  0.076015 -1.0848 0.86924 0.012092 0.029726 
275  0.13323 -0.81331 0.37330 0.10105 0.035354 
276  0.080216 -1.0594 0.86242 0.016363 0.029774 
277  0.088418 -1.0133 0.81533 -0.033402 0.028593 
278  0.087417 -1.0187 0.82615 -0.034130 0.028444 
279  0.090818 -1.0005 0.78178 0.012554 0.030132 
280  0.086817 -1.0220 0.83127 -0.039082 0.028368 
281  0.10382 -0.93611 0.49372 0.038906 0.031422 
282  0.078416 -1.0701 0.86596 -0.0014235 0.029351 
283  0.096219 -0.97280 0.65601 0.031524 0.030749 
284  0.073015 -1.1037 0.87132 -0.0033660 0.029221 
285  0.080216 -1.0594 0.86242 0.0024816 0.029481 
286  0.088018 -1.0154 0.81948 -0.015103 0.029132 
287  0.091218 -0.99838 0.77496 -0.0098605 0.029142 
288  0.093019 -0.98903 0.74004 -0.033696 0.028514 
289  0.087818 -1.0165 0.82163 -0.042212 0.028356 
290  0.090618 -1.0015 0.78532 -0.021269 0.028875 
291  0.091418 -0.99733 0.77136 -0.039050 0.028363 
292  0.086017 -1.0264 0.83752 -0.030073 0.028560 
293  0.087618 -1.0176 0.82405 0.0049863 0.029917 
294  0.080816 -1.0559 0.86082 -0.016818 0.028883 
295  0.088418 -1.0133 0.81533 -0.052779 0.028064 
296  0.088218 -1.0143 0.81749 -0.032060 0.028530 
297  0.32527 -0.31690 0.20424 0.51866 0.064008 
298  0.086617 -1.0230 0.83294 -0.038899 0.028263 
299  0.082416 -1.0466 0.85611 -0.0036925 0.029510 
300  0.082817 -1.0443 0.85462 -0.022477 0.028771 
301  0.085217 -1.0308 0.84304 -0.020476 0.028820 
302  0.080216 -1.0594 0.86242 0.00024921 0.029380 
303  0.075015 -1.0910 0.87006 -0.010156 0.028973 
304  0.088818 -1.0111 0.80993 -0.050724 0.028115 
305  0.076615 -1.0811 0.86855 -0.027962 0.028525 
306  0.088618 -1.0122 0.81270 -0.027018 0.028832 
307  0.087618 -1.0176 0.82405 -0.0056882 0.029532 
308  0.080016 -1.0606 0.86281 0.0011535 0.029459 
309  0.089418 -1.0079 0.80302 -0.040573 0.028328 
310  0.087017 -1.0209 0.83006 -0.011809 0.029362 
311  0.094619 -0.98085 0.70275 -0.044605 0.028292 
312  0.083617 -1.0398 0.85108 -0.035017 0.028353 
313  0.091818 -0.99524 0.76440 -0.025260 0.028779 
314  0.086817 -1.0220 0.83127 -0.022313 0.028941 
315  0.084617 -1.0341 0.84547 -0.0064874 0.029380 
316  0.080216 -1.0594 0.86242 -0.021695 0.028744 
317  0.081016 -1.0547 0.86038 0.014040 0.029768 
318  0.088618 -1.0122 0.81270 -0.021282 0.028920 
319  0.087217 -1.0198 0.82835 -0.032586 0.028487 
320  0.085017 -1.0319 0.84402 -0.010120 0.029120 
321  0.079216 -1.0653 0.86467 -0.018864 0.028762 
322  0.078816 -1.0677 0.86524 -0.018568 0.028805 
323  0.081616 -1.0512 0.85874 -0.015029 0.028930 
324  0.075215 -1.0897 0.86997 -0.0098175 0.029005 
325  0.082416 -1.0466 0.85611 -0.012078 0.029065 
326  0.080416 -1.0582 0.86177 0.0083148 0.029645 
327  0.073615 -1.0998 0.87099 0.0054552 0.029455 
328  0.077415 -1.0762 0.86736 -0.012325 0.028899 
329  0.99060 2.0227 0.0041208 1.5117 0.12121 
330  0.089018 -1.0100 0.80679 -0.019163 0.028922 
331  0.091818 -0.99524 0.76440 -0.027023 0.028727 
332  0.073815 -1.0986 0.87081 0.026757 0.030197 
333  0.081816 -1.0501 0.85818 -0.035234 0.028442 
334  0.084417 -1.0353 0.84644 -0.019024 0.029004 
335  0.083417 -1.0409 0.85169 -0.0098037 0.029009 
336  0.084217 -1.0364 0.84784 -0.017796 0.029031 
337  1.0000 1000.0 0.0000 2.4679 0.23839 
338  0.098220 -0.96290 0.59653 -0.035318 0.028598 
339  0.090818 -1.0005 0.78178 -0.031019 0.028692 
340  0.080016 -1.0606 0.86281 -0.0060019 0.029193 
341  0.081616 -1.0512 0.85874 -0.0083184 0.029131 
342  0.089618 -1.0068 0.80028 0.019436 0.030224 
343  0.089818 -1.0058 0.79752 -0.0022551 0.029430 
344  0.085817 -1.0275 0.83917 -0.017632 0.028998 
345  0.084617 -1.0341 0.84547 -0.021655 0.028834 
346  0.086417 -1.0241 0.83460 -0.0043602 0.029267 
347  0.095219 -0.97782 0.68201 -0.045898 0.028190 
348  0.087618 -1.0176 0.82405 -0.037908 0.028334 
349  0.095619 -0.97581 0.67108 -0.045358 0.028283 
350  0.074215 -1.0960 0.87050 -0.010951 0.029067 
351  0.088218 -1.0143 0.81749 -0.036407 0.028468 
352  0.088818 -1.0111 0.80993 -0.016121 0.029040 
353  0.088418 -1.0133 0.81533 -0.035592 0.028524 
354  0.094819 -0.97984 0.69333 -0.020792 0.029057 
355  0.091018 -0.99943 0.77787 -0.022820 0.028885 
356  0.088018 -1.0154 0.81948 -0.00022765 0.029473 
357  0.083817 -1.0387 0.85003 -0.041395 0.028285 
358  0.087618 -1.0176 0.82405 -0.011100 0.029242 
359  0.087217 -1.0198 0.82835 -0.0060218 0.029400 
360  0.076215 -1.0835 0.86905 0.0037300 0.029449 
361  0.078816 -1.0677 0.86524 0.015241 0.030001 
362  0.083617 -1.0398 0.85108 -0.024397 0.028706 
363  0.081816 -1.0501 0.85818 -0.0019128 0.029413 
364  0.091418 -0.99733 0.77136 -0.039731 0.028371 
365  0.084017 -1.0375 0.84907 -0.039911 0.028282 
366  0.076815 -1.0798 0.86824 -0.015217 0.028820 
367  0.10182 -0.94553 0.51127 0.055442 0.031965 
368  0.090818 -1.0005 0.78178 -0.031965 0.028551 
369  0.086417 -1.0241 0.83460 -0.00083488 0.029542 
370  0.077616 -1.0750 0.86704 -0.013852 0.029017 
371  0.076615 -1.0811 0.86855 -0.014093 0.029037 
372  0.086417 -1.0241 0.83460 0.017472 0.030175 
373  0.083417 -1.0409 0.85169 0.0065720 0.029775 
374  0.086217 -1.0252 0.83614 -0.014046 0.029186 
375  0.076615 -1.0811 0.86855 0.025432 0.030150 
376  0.092218 -0.99316 0.75536 0.049370 0.031260 
377  0.088018 -1.0154 0.81948 0.038275 0.030799 
378  0.092218 -0.99316 0.75536 -0.042714 0.028302 
379  0.087417 -1.0187 0.82615 -0.038576 0.028356 
380  0.086617 -1.0230 0.83294 -0.043454 0.028149 
381  0.080216 -1.0594 0.86242 0.0061217 0.029574 
382  0.096019 -0.97380 0.66144 0.00056123 0.029789 
383  0.093019 -0.98903 0.74004 -0.049265 0.028177 
384  0.088218 -1.0143 0.81749 -0.018456 0.029015 
385  0.087017 -1.0209 0.83006 -0.028767 0.028523 
386  0.082817 -1.0443 0.85462 0.0048069 0.029544 
387  0.089418 -1.0079 0.80302 -0.031932 0.028555 
388  0.092619 -0.99109 0.74717 -0.051352 0.028062 
389  0.091818 -0.99524 0.76440 -0.047415 0.028342 
390  0.083217 -1.0421 0.85262 -0.0031964 0.029175 
391  0.080816 -1.0559 0.86082 -0.032283 0.028445 
392  1.0000 1000.0 0.0000 2.6667 0.27099 
393  0.081216 -1.0536 0.85984 -0.020106 0.028820 
394  0.081816 -1.0501 0.85818 -0.010551 0.029016 
395  0.091018 -0.99943 0.77787 -0.043721 0.028319 
396  0.089618 -1.0068 0.80028 -0.037111 0.028337 
397  0.087417 -1.0187 0.82615 -0.016320 0.028968 
398  0.072414 -1.1075 0.87164 0.0077959 0.029478 
399  0.096019 -0.97380 0.66144 -0.050622 0.028104 
400  0.075415 -1.0885 0.86973 0.012148 0.029789 
401  0.080416 -1.0582 0.86177 -0.0047012 0.029287 
402  0.086217 -1.0252 0.83614 0.024942 0.030428 
403  0.18424 -0.64619 0.27104 0.21444 0.042585 
404  0.089218 -1.0090 0.80445 -0.019925 0.029005 
405  0.088618 -1.0122 0.81270 0.041890 0.031159 
406  0.086417 -1.0241 0.83460 -0.027841 0.028721 
407  0.078616 -1.0689 0.86555 -0.020062 0.028700 
408  0.093419 -0.98697 0.73012 -0.035789 0.028511 
409  0.086417 -1.0241 0.83460 0.026936 0.030480 
410  0.088018 -1.0154 0.81948 -0.045436 0.028204 
411  0.077816 -1.0738 0.86674 0.015486 0.029795 
412  0.090818 -1.0005 0.78178 0.012897 0.030274 
413  0.11142 -0.90172 0.45383 0.067573 0.032506 
414  0.069814 -1.1246 0.87238 0.0046475 0.029345 
415  0.076415 -1.0823 0.86879 0.0055655 0.029555 
416  0.083217 -1.0421 0.85262 -0.0014953 0.029392 
417  0.080216 -1.0594 0.86242 -0.023005 0.028696 
418  0.082617 -1.0455 0.85541 -0.011916 0.028984 
419  0.087017 -1.0209 0.83006 -0.032158 0.028465 
420  0.079816 -1.0618 0.86333 -0.020719 0.028699 
421  0.079416 -1.0642 0.86432 -0.020282 0.028727 
422  0.094619 -0.98085 0.70275 -0.054298 0.028091 
423  0.085617 -1.0286 0.84040 0.016306 0.029952 
424  0.095219 -0.97782 0.68201 -0.050615 0.028176 
425  0.091018 -0.99943 0.77787 -0.0082263 0.029550 
426  0.081816 -1.0501 0.85818 -0.028775 0.028629 
427  0.082416 -1.0466 0.85611 -0.023278 0.028678 
428  0.083217 -1.0421 0.85262 -0.019265 0.028798 
429  0.097620 -0.96585 0.61514 0.0081226 0.030141 
430  0.093819 -0.98493 0.72340 -0.048118 0.028152 
431  0.090618 -1.0015 0.78532 -0.034267 0.028535 
432  0.089818 -1.0058 0.79752 -0.034083 0.028500 
433  0.084017 -1.0375 0.84907 -0.0058879 0.029473 
434  0.095219 -0.97782 0.68201 -0.019535 0.028961 
435  0.078416 -1.0701 0.86596 0.0026793 0.029468 
436  0.087818 -1.0165 0.82163 -0.035202 0.028447 
437  0.10162 -0.94648 0.51580 -0.0073739 0.029533 
438  0.083217 -1.0421 0.85262 0.019609 0.030071 
439  0.086017 -1.0264 0.83752 -0.010318 0.029150 
440  0.11642 -0.88020 0.43539 0.078639 0.033658 
441  0.094819 -0.97984 0.69333 -0.047706 0.028262 
442  0.088618 -1.0122 0.81270 -0.016980 0.029005 
443  0.078416 -1.0701 0.86596 0.0099060 0.029651 
444  0.073015 -1.1037 0.87132 -0.0033949 0.029139 
445  0.083017 -1.0432 0.85338 -0.0079370 0.029181 
446  0.087818 -1.0165 0.82163 -0.011678 0.029141 
447  0.065413 -1.1550 0.87277 -0.00070538 0.029071 
448  0.090018 -1.0047 0.79463 -0.046477 0.028101 
449  0.087217 -1.0198 0.82835 0.024110 0.030638 
450  0.088018 -1.0154 0.81948 -0.041128 0.028264 
451  0.071014 -1.1167 0.87220 0.013115 0.029585 
452  0.10142 -0.94743 0.52457 0.061391 0.031934 
453  0.073215 -1.1024 0.87122 -0.0092170 0.029074 
454  0.089018 -1.0100 0.80679 -0.019773 0.028944 
455  0.085217 -1.0308 0.84304 -0.028011 0.028674 
456  0.081216 -1.0536 0.85984 -0.0080585 0.029175 
457  0.092819 -0.99006 0.74434 -0.013695 0.029286 
458  0.082617 -1.0455 0.85541 -0.0018295 0.029486 
459  0.082817 -1.0443 0.85462 0.0071901 0.029605 
460  0.079416 -1.0642 0.86432 -0.015820 0.029210 
461  0.087417 -1.0187 0.82615 -0.022103 0.028773 
462  0.084017 -1.0375 0.84907 -0.029831 0.028650 
463  0.087818 -1.0165 0.82163 -0.035899 0.028616 
464  0.099220 -0.95802 0.56542 -0.044201 0.028388 
465  0.080616 -1.0571 0.86148 -0.015538 0.028882 
466  0.084617 -1.0341 0.84547 -0.012092 0.029195 
467  0.083017 -1.0432 0.85338 -0.011345 0.029227 
468  0.083017 -1.0432 0.85338 -0.020674 0.028851 
469  0.080616 -1.0571 0.86148 -0.024988 0.028632 
470  0.12142 -0.85947 0.41084 0.091655 0.033875 
471  0.11962 -0.86685 0.41777 0.097710 0.034124 
472  0.12322 -0.85219 0.40373 0.093326 0.033996 
473  0.084617 -1.0341 0.84547 0.016239 0.030185 
474  0.087017 -1.0209 0.83006 -0.040344 0.028274 
475  0.096619 -0.97081 0.64028 -0.048460 0.028183 
476  0.10042 -0.95222 0.54358 -0.047346 0.028366 
477  0.082416 -1.0466 0.85611 -0.013245 0.028922 
478  0.081616 -1.0512 0.85874 -0.035092 0.028368 
479  0.080616 -1.0571 0.86148 -0.023603 0.028632 
480  0.080816 -1.0559 0.86082 -0.022396 0.028759 
481  0.086017 -1.0264 0.83752 -0.033284 0.028480 
482  0.096819 -0.96981 0.63016 -0.050342 0.028187 
483  0.091018 -0.99943 0.77787 -0.036417 0.028521 
484  0.080816 -1.0559 0.86082 -0.035760 0.028382 
485  0.12743 -0.83555 0.39146 0.087815 0.033839 
486  0.086617 -1.0230 0.83294 -0.024482 0.028753 
487  0.092418 -0.99213 0.75137 -0.042091 0.028343 
488  0.070414 -1.1206 0.87234 0.0070367 0.029457 
489  0.088018 -1.0154 0.81948 0.034841 0.030676 
490  0.072414 -1.1075 0.87164 -0.0062874 0.029135 
491  0.086017 -1.0264 0.83752 -0.022760 0.028775 
492  0.077015 -1.0786 0.86795 0.0073120 0.029544 
493  0.088218 -1.0143 0.81749 -0.021144 0.028969 
494  0.083617 -1.0398 0.85108 -0.024461 0.028594 
495  0.079416 -1.0642 0.86432 -0.0070850 0.029301 
496  0.082817 -1.0443 0.85462 -0.0099414 0.029083 
497  0.083217 -1.0421 0.85262 -0.017175 0.028945 
498  0.081416 -1.0524 0.85924 -0.0020800 0.029427 
499  0.082617 -1.0455 0.85541 -0.014007 0.029055 
500  0.083017 -1.0432 0.85338 0.032724 0.030457 
501  0.087818 -1.0165 0.82163 -0.028683 0.028731 
502  0.079016 -1.0665 0.86501 -0.024961 0.028732 
503  0.083217 -1.0421 0.85262 0.032778 0.030579 
504  0.081616 -1.0512 0.85874 -0.032974 0.028434 
505  0.085817 -1.0275 0.83917 -0.0087224 0.029214 
506  0.089618 -1.0068 0.80028 -0.034461 0.028458 
507  0.091018 -0.99943 0.77787 -0.039894 0.028296 
508  0.082416 -1.0466 0.85611 -0.019373 0.028871 
509  0.083217 -1.0421 0.85262 0.0062141 0.029607 
510  0.078416 -1.0701 0.86596 -0.018597 0.028793 
511  0.088618 -1.0122 0.81270 -0.039617 0.028320 
512  0.090018 -1.0047 0.79463 0.028473 0.030616 
513  0.093219 -0.98800 0.73580 -0.046388 0.028220 
514  0.076415 -1.0823 0.86879 -0.0020926 0.029127 
515  0.99880 2.9202 0.00026005 1.7441 0.14755 
516  0.095419 -0.97681 0.67589 -0.026785 0.028801 
517  0.081416 -1.0524 0.85924 -0.0011050 0.029279 
518  0.076215 -1.0835 0.86905 -0.0087652 0.029151 
519  0.086417 -1.0241 0.83460 -0.0038356 0.029275 
520  0.095819 -0.97480 0.66776 0.0011789 0.029571 
521  0.087217 -1.0198 0.82835 -0.040079 0.028293 
522  0.082016 -1.0489 0.85726 -0.011102 0.029042 
523  0.091618 -0.99629 0.76719 0.043014 0.031410 
524  0.18024 -0.65785 0.28165 0.18966 0.039900 
525  0.091418 -0.99733 0.77136 -0.021786 0.029062 
526  0.28446 -0.40062 0.21837 0.36049 0.049614 
527  0.077015 -1.0786 0.86795 -0.014852 0.028936 
528  0.082817 -1.0443 0.85462 -0.023091 0.028762 
529  0.087818 -1.0165 0.82163 -0.0086844 0.029185 
530  0.090618 -1.0015 0.78532 -0.0027211 0.029373 
531  0.092218 -0.99316 0.75536 0.016153 0.030179 
532  0.074415 -1.0948 0.87041 -0.013148 0.028860 
533  0.099420 -0.95705 0.56197 0.029547 0.030960 
534  0.095619 -0.97581 0.67108 0.030633 0.031167 
535  0.16303 -0.71043 0.31171 0.16830 0.039240 
536  0.095419 -0.97681 0.67589 -0.053826 0.028143 
537  0.074815 -1.0922 0.87015 -0.021577 0.028621 
538  0.087417 -1.0187 0.82615 -0.0068487 0.029495 
539  0.088418 -1.0133 0.81533 -0.0040963 0.029453 
540  0.075815 -1.0860 0.86945 -0.0094310 0.028999 
541  0.084217 -1.0364 0.84784 0.015341 0.030033 
542  0.079416 -1.0642 0.86432 -0.023501 0.028752 
543  0.069214 -1.1287 0.87248 -0.0047447 0.029111 
544  0.088218 -1.0143 0.81749 -0.025934 0.028805 
545  0.096219 -0.97280 0.65601 -0.045251 0.028333 
546  0.083617 -1.0398 0.85108 -0.0033696 0.029531 
547  0.087417 -1.0187 0.82615 -0.032085 0.028488 
548  0.089618 -1.0068 0.80028 -0.033990 0.028399 
549  0.084217 -1.0364 0.84784 -0.035727 0.028424 
550  0.093219 -0.98800 0.73580 0.012344 0.030301 
551  0.089418 -1.0079 0.80302 -0.010079 0.029315 
552  0.15663 -0.73114 0.33041 0.14778 0.038227 
553  0.082817 -1.0443 0.85462 -0.022601 0.028848 
554  0.092018 -0.99420 0.76087 -0.036354 0.028428 
555  0.080816 -1.0559 0.86082 -0.010745 0.029150 
556  0.082416 -1.0466 0.85611 -0.033404 0.028444 
557  0.090618 -1.0015 0.78532 0.0075242 0.029791 
558  0.090018 -1.0047 0.79463 -0.053205 0.028041 
559  0.081016 -1.0547 0.86038 -0.0096261 0.029104 
560  0.082016 -1.0489 0.85726 -0.0028723 0.029339 
561  0.067013 -1.1437 0.87267 -0.0030885 0.029079 
562  0.072615 -1.1062 0.87152 0.012059 0.029674 
563  0.089418 -1.0079 0.80302 0.026768 0.030417 
564  0.088618 -1.0122 0.81270 0.024346 0.030446 
565  0.11022 -0.90701 0.46161 0.069313 0.033097 
566  0.092418 -0.99213 0.75137 -0.032646 0.028602 
567  0.089618 -1.0068 0.80028 -0.044597 0.028235 
568  0.093219 -0.98800 0.73580 -0.044906 0.028284 
569  0.083817 -1.0387 0.85003 -0.032823 0.028504 
570  0.091418 -0.99733 0.77136 -0.045951 0.028303 
571  0.094219 -0.98289 0.71325 -0.048786 0.028090 
572  0.075615 -1.0872 0.86957 0.0095420 0.029592 
573  0.082216 -1.0478 0.85661 -0.028203 0.028502 
574  0.082817 -1.0443 0.85462 -0.020600 0.028714 
575  0.090018 -1.0047 0.79463 -0.053383 0.027990 
576  0.077816 -1.0738 0.86674 0.0029504 0.029558 
577  0.080816 -1.0559 0.86082 -0.026367 0.028612 
578  0.087618 -1.0176 0.82405 -0.035596 0.028409 
579  0.098220 -0.96290 0.59653 0.020847 0.030765 
580  0.093419 -0.98697 0.73012 0.031944 0.030881 
581  0.10362 -0.93705 0.49702 0.032563 0.030966 
582  0.10322 -0.93892 0.50027 0.024053 0.030745 
583  0.086217 -1.0252 0.83614 0.022133 0.030354 
584  0.087217 -1.0198 0.82835 -0.025972 0.028832 
585  0.095419 -0.97681 0.67589 0.027293 0.030722 
586  0.091418 -0.99733 0.77136 -0.035247 0.028528 
587  0.092819 -0.99006 0.74434 -0.041209 0.028418 
588  0.077816 -1.0738 0.86674 -0.0063373 0.029149 
589  0.085817 -1.0275 0.83917 -0.036230 0.028355 
590  0.085617 -1.0286 0.84040 -0.016390 0.028997 
591  0.077415 -1.0762 0.86736 0.013805 0.029863 
592  0.10042 -0.95222 0.54358 -0.048979 0.028228 
593  0.093619 -0.98595 0.72602 -0.056463 0.027991 
594  0.093219 -0.98800 0.73580 -0.040447 0.028308 
595  0.082416 -1.0466 0.85611 -0.022385 0.028717 
596  0.092819 -0.99006 0.74434 -0.036901 0.028487 
597  0.090218 -1.0036 0.79105 -0.046887 0.028186 
598  0.091618 -0.99629 0.76719 -0.036849 0.028555 
599  0.072414 -1.1075 0.87164 -0.0088797 0.028969 
600  0.087417 -1.0187 0.82615 -0.021695 0.028883 
601  0.10982 -0.90879 0.46352 0.080916 0.033486 
602  0.086017 -1.0264 0.83752 -0.035157 0.028470 
603  0.085417 -1.0297 0.84194 0.034631 0.030606 
604  0.076615 -1.0811 0.86855 -0.018359 0.028777 
605  0.090618 -1.0015 0.78532 -0.014792 0.029001 
606  0.088418 -1.0133 0.81533 -0.0014226 0.029517 
607  0.10142 -0.94743 0.52457 0.063143 0.032060 
608  0.074815 -1.0922 0.87015 0.031260 0.030358 
609  0.094219 -0.98289 0.71325 -0.032537 0.028749 
610  0.091618 -0.99629 0.76719 0.0052830 0.029843 
611  0.085617 -1.0286 0.84040 -0.039000 0.028298 
612  0.082617 -1.0455 0.85541 -0.018936 0.028858 
613  0.081816 -1.0501 0.85818 -0.016243 0.028907 
614  0.084217 -1.0364 0.84784 -0.024792 0.028575 
615  0.079616 -1.0630 0.86379 0.027033 0.030328 
616  0.081216 -1.0536 0.85984 -0.0093335 0.029042 
617  0.087217 -1.0198 0.82835 -0.023690 0.028848 
618  0.095819 -0.97480 0.66776 -0.030245 0.028678 
619  0.084417 -1.0353 0.84644 -0.013513 0.028972 
620  0.081016 -1.0547 0.86038 -0.022264 0.028677 
621  0.082817 -1.0443 0.85462 -0.0084686 0.029163 
622  0.082216 -1.0478 0.85661 0.027377 0.030455 
623  0.086417 -1.0241 0.83460 -0.014168 0.029113 
624  0.083017 -1.0432 0.85338 0.017863 0.030133 
625  0.079816 -1.0618 0.86333 -0.027427 0.028632 
626  0.075415 -1.0885 0.86973 -0.012228 0.028987 
627  0.088418 -1.0133 0.81533 -0.047537 0.028185 
628  0.084017 -1.0375 0.84907 -0.011911 0.029249 
629  0.096619 -0.97081 0.64028 -0.041212 0.028318 
630  0.085417 -1.0297 0.84194 -0.033251 0.028519 
631  0.087017 -1.0209 0.83006 -0.043981 0.028287 
632  0.090818 -1.0005 0.78178 -0.0061851 0.029470 
633  0.094819 -0.97984 0.69333 -0.024361 0.028923 
634  0.089818 -1.0058 0.79752 -0.041936 0.028434 
635  0.094619 -0.98085 0.70275 -0.035378 0.028480 
636  0.089818 -1.0058 0.79752 -0.036332 0.028474 
637  0.094819 -0.97984 0.69333 -0.051052 0.028156 
638  0.079016 -1.0665 0.86501 -0.0077842 0.029130 
639  0.090618 -1.0015 0.78532 0.010235 0.030112 
640  0.081616 -1.0512 0.85874 -0.014983 0.029050 
641  0.078416 -1.0701 0.86596 0.0081043 0.029620 
642  0.083817 -1.0387 0.85003 -0.00038818 0.029522 
643  0.082817 -1.0443 0.85462 -0.012694 0.029229 
644  0.081816 -1.0501 0.85818 -0.015037 0.028949 
645  0.083817 -1.0387 0.85003 0.0093421 0.029857 
646  0.074415 -1.0948 0.87041 -0.020139 0.028644 
647  0.076215 -1.0835 0.86905 -0.0029838 0.029215 
648  0.080016 -1.0606 0.86281 0.022084 0.030212 
649  0.090818 -1.0005 0.78178 -0.0086675 0.029343 
650  0.076815 -1.0798 0.86824 -0.0066653 0.029201 
651  0.090818 -1.0005 0.78178 -0.0042583 0.029567 
652  0.074015 -1.0973 0.87067 -0.022592 0.028639 
653  0.091818 -0.99524 0.76440 -0.0092236 0.029339 
654  0.090018 -1.0047 0.79463 -0.046632 0.028218 
655  0.092819 -0.99006 0.74434 -0.036581 0.028470 
656  0.10282 -0.94080 0.50505 0.072194 0.032725 
657  0.087618 -1.0176 0.82405 -0.034203 0.028442 
658  0.087017 -1.0209 0.83006 -0.0069908 0.029382 
659  0.082016 -1.0489 0.85726 -0.012259 0.029026 
660  0.079816 -1.0618 0.86333 0.0034754 0.029467 
661  0.082817 -1.0443 0.85462 -0.018332 0.028848 
662  0.079816 -1.0618 0.86333 0.00088170 0.029330 
663  0.081216 -1.0536 0.85984 -0.021083 0.028803 
664  0.073815 -1.0986 0.87081 -0.014364 0.028832 
665  0.089218 -1.0090 0.80445 -0.024552 0.028770 
666  0.095619 -0.97581 0.67108 -0.033377 0.028739 
667  0.088418 -1.0133 0.81533 -0.034386 0.028435 
668  0.081216 -1.0536 0.85984 -0.010584 0.029163 
669  0.089618 -1.0068 0.80028 -0.028912 0.028707 
670  0.086617 -1.0230 0.83294 -0.031766 0.028621 
671  0.090418 -1.0026 0.78825 -0.015479 0.029047 
672  0.095219 -0.97782 0.68201 -0.054390 0.028055 
673  0.087417 -1.0187 0.82615 -0.034937 0.028516 
674  0.085817 -1.0275 0.83917 -0.029636 0.028548 
675  0.081016 -1.0547 0.86038 0.031115 0.030305 
676  0.094619 -0.98085 0.70275 0.045726 0.031398 
677  0.10722 -0.92046 0.48000 0.062458 0.032540 
678  0.087217 -1.0198 0.82835 -0.050319 0.028060 
679  0.078416 -1.0701 0.86596 0.016532 0.029814 
680  0.074615 -1.0935 0.87022 0.019089 0.029911 
681  0.072815 -1.1049 0.87143 0.019097 0.029865 
682  0.087017 -1.0209 0.83006 -0.010363 0.029236 
683  0.096619 -0.97081 0.64028 -0.050015 0.028213 
684  0.079416 -1.0642 0.86432 -0.0052383 0.029195 
685  0.088418 -1.0133 0.81533 -0.017353 0.029033 
686  0.090618 -1.0015 0.78532 -0.033781 0.028445 
687  0.088418 -1.0133 0.81533 -0.022588 0.028874 
688  0.088818 -1.0111 0.80993 0.046493 0.031359 
689  0.086217 -1.0252 0.83614 -0.031511 0.028506 
690  0.071814 -1.1114 0.87182 0.00043219 0.029323 
691  0.090818 -1.0005 0.78178 -0.0081047 0.029322 
692  0.089218 -1.0090 0.80445 0.024263 0.030403 
693  0.096019 -0.97380 0.66144 -0.040649 0.028465 
694  0.084217 -1.0364 0.84784 -0.029691 0.028673 
695  0.089418 -1.0079 0.80302 -0.038787 0.028366 
696  0.089018 -1.0100 0.80679 -0.032694 0.028534 
697  0.086817 -1.0220 0.83127 -0.025725 0.028718 
698  0.091818 -0.99524 0.76440 -0.038947 0.028338 
699  0.087818 -1.0165 0.82163 -0.022433 0.028832 
700  0.074415 -1.0948 0.87041 -0.012888 0.028942 
701  0.090018 -1.0047 0.79463 -0.014226 0.029089 
702  0.092218 -0.99316 0.75536 -0.051647 0.028001 
703  0.088818 -1.0111 0.80993 -0.041040 0.028274 
704  0.095619 -0.97581 0.67108 -0.035483 0.028514 
705  0.093019 -0.98903 0.74004 -0.049905 0.028079 
706  0.086617 -1.0230 0.83294 -0.029373 0.028635 
707  0.088418 -1.0133 0.81533 -0.0027700 0.029629 
708  0.093619 -0.98595 0.72602 -0.036416 0.028537 
709  0.086617 -1.0230 0.83294 -0.047421 0.028195 
710  0.088618 -1.0122 0.81270 -0.037866 0.028403 
711  0.094619 -0.98085 0.70275 -0.036073 0.028499 
712  0.074015 -1.0973 0.87067 0.0061635 0.029363 
713  0.084417 -1.0353 0.84644 -0.027667 0.028751 
714  0.093819 -0.98493 0.72340 -0.049455 0.028168 
715  0.084017 -1.0375 0.84907 0.0075860 0.029863 
716  0.083217 -1.0421 0.85262 0.0060216 0.029721 
717  0.085417 -1.0297 0.84194 0.0024513 0.029786 
718  0.097820 -0.96487 0.60745 -0.038760 0.028536 
719  0.086617 -1.0230 0.83294 0.010002 0.029822 
720  0.098420 -0.96192 0.58781 0.043732 0.031455 
721  0.096219 -0.97280 0.65601 -0.033448 0.028527 
722  0.089418 -1.0079 0.80302 -0.036261 0.028444 
723  0.093419 -0.98697 0.73012 -0.039211 0.028474 
724  0.086617 -1.0230 0.83294 -0.017940 0.028860 
725  0.079016 -1.0665 0.86501 -0.0089993 0.028908 
726  0.069414 -1.1273 0.87245 -0.0081638 0.028994 
727  0.090018 -1.0047 0.79463 -0.039275 0.028359 
728  0.094219 -0.98289 0.71325 -0.040793 0.028360 
729  0.094419 -0.98187 0.70638 -0.047901 0.028251 
730  0.085417 -1.0297 0.84194 -0.028939 0.028593 
731  0.082817 -1.0443 0.85462 -0.028050 0.028723 
732  0.083017 -1.0432 0.85338 -0.010140 0.029301 
733  0.077816 -1.0738 0.86674 -0.014544 0.028839 
734  0.082016 -1.0489 0.85726 0.0027581 0.029621 
735  0.088818 -1.0111 0.80993 -0.0088392 0.029280 
736  0.083217 -1.0421 0.85262 0.0017000 0.029600 
737  0.090618 -1.0015 0.78532 0.00097175 0.029642 
738  0.080016 -1.0606 0.86281 -0.0017021 0.029273 
739  0.087017 -1.0209 0.83006 0.0031414 0.029626 
740  0.077816 -1.0738 0.86674 -0.010398 0.029096 
741  0.099620 -0.95608 0.55725 0.028590 0.031250 
742  0.098620 -0.96094 0.58275 0.026790 0.031003 
743  0.097820 -0.96487 0.60745 0.034575 0.031449 
744  0.079816 -1.0618 0.86333 -0.024226 0.028673 
745  0.080016 -1.0606 0.86281 -0.018919 0.028868 
746  0.075415 -1.0885 0.86973 -0.013796 0.028913 
747  0.088818 -1.0111 0.80993 -0.045071 0.028198 
748  0.079816 -1.0618 0.86333 -0.023148 0.028658 
749  0.083617 -1.0398 0.85108 -0.028950 0.028563 
750  0.081616 -1.0512 0.85874 -0.016917 0.028961 
751  0.077415 -1.0762 0.86736 -0.019171 0.028858 
752  0.081816 -1.0501 0.85818 -0.0011537 0.029437 
753  0.085817 -1.0275 0.83917 -0.015119 0.029067 
754  0.087217 -1.0198 0.82835 0.0052436 0.029924 
755  0.078416 -1.0701 0.86596 0.0031187 0.029568 
756  0.083817 -1.0387 0.85003 -0.016542 0.028911 
757  0.087618 -1.0176 0.82405 -0.034817 0.028518 
758  0.086217 -1.0252 0.83614 -0.031967 0.028528 
759  0.088418 -1.0133 0.81533 -0.043626 0.028296 
760  0.083617 -1.0398 0.85108 0.017288 0.030269 
761  0.074015 -1.0973 0.87067 0.028697 0.030180 
762  0.088818 -1.0111 0.80993 -0.042591 0.028244 
763  0.080816 -1.0559 0.86082 -0.018616 0.028850 
764  0.10142 -0.94743 0.52457 0.048967 0.031428 
765  0.088818 -1.0111 0.80993 -0.026751 0.028728 
766  0.091418 -0.99733 0.77136 0.0020931 0.029797 
767  0.082617 -1.0455 0.85541 -0.017808 0.028968 
768  0.083817 -1.0387 0.85003 0.0083792 0.029724 
769  0.084217 -1.0364 0.84784 -0.036680 0.028350 
770  0.095219 -0.97782 0.68201 -0.026477 0.028866 
771  0.079416 -1.0642 0.86432 0.012166 0.029769 
772  0.078816 -1.0677 0.86524 0.00011351 0.029434 
773  0.087618 -1.0176 0.82405 -0.034546 0.028429 
774  0.092018 -0.99420 0.76087 -0.042616 0.028245 
775  0.098020 -0.96388 0.60026 0.023646 0.030768 
776  0.084417 -1.0353 0.84644 0.025579 0.030323 
777  0.093219 -0.98800 0.73580 -0.045339 0.028267 
778  0.086617 -1.0230 0.83294 -0.010142 0.029162 
779  0.082416 -1.0466 0.85611 0.011220 0.029721 
780  0.091418 -0.99733 0.77136 -0.046307 0.028167 
781  0.083017 -1.0432 0.85338 -0.028554 0.028570 
782  0.079616 -1.0630 0.86379 -0.018901 0.028780 
783  0.082216 -1.0478 0.85661 0.017227 0.030148 
784  0.079616 -1.0630 0.86379 0.013604 0.029831 
785  0.073615 -1.0998 0.87099 -0.024379 0.028681 
786  0.090218 -1.0036 0.79105 -0.039248 0.028356 
787  0.073415 -1.1011 0.87111 -0.00095631 0.029201 
788  0.077215 -1.0774 0.86768 -0.00061506 0.029225 
789  0.076415 -1.0823 0.86879 -0.0026003 0.029115 
790  0.093819 -0.98493 0.72340 0.028425 0.030849 
791  0.094419 -0.98187 0.70638 -0.031580 0.028525 
792  0.086617 -1.0230 0.83294 -0.0054130 0.029405 
793  0.093419 -0.98697 0.73012 -0.052430 0.028223 
794  0.085617 -1.0286 0.84040 0.016433 0.030279 
795  0.076015 -1.0848 0.86924 -0.0069807 0.029009 
796  0.068414 -1.1341 0.87260 -0.0087866 0.028912 
797  0.086817 -1.0220 0.83127 -0.016040 0.028848 
798  0.087017 -1.0209 0.83006 -0.012017 0.029133 
799  0.087217 -1.0198 0.82835 -0.0039432 0.029448 
800  0.089018 -1.0100 0.80679 -0.021800 0.028712 
801  0.086617 -1.0230 0.83294 -0.034234 0.028538 
802  0.086617 -1.0230 0.83294 -0.013574 0.029141 
803  0.088418 -1.0133 0.81533 -0.040028 0.028360 
804  0.078016 -1.0725 0.86639 0.015763 0.029772 
805  0.089218 -1.0090 0.80445 -0.024598 0.028765 
806  0.082416 -1.0466 0.85611 -0.034459 0.028376 
807  0.090218 -1.0036 0.79105 -0.038908 0.028378 
808  0.083217 -1.0421 0.85262 -0.014025 0.028923 
809  0.090418 -1.0026 0.78825 -0.0046416 0.029459 
810  0.086817 -1.0220 0.83127 -0.034505 0.028488 
811  0.080616 -1.0571 0.86148 0.014274 0.029680 
812  0.11122 -0.90260 0.45580 0.061202 0.032221 
813  0.11042 -0.90613 0.45969 0.081501 0.033278 
814  0.081616 -1.0512 0.85874 -0.027679 0.028573 
815  0.11402 -0.89043 0.44375 0.080975 0.032958 
816  0.10502 -0.93054 0.48696 0.050508 0.031990 
817  0.079616 -1.0630 0.86379 0.0068539 0.029572 
818  0.093219 -0.98800 0.73580 -0.047668 0.028239 
819  0.094619 -0.98085 0.70275 -0.047654 0.028162 
820  0.10362 -0.93705 0.49702 0.041135 0.031701 
821  0.082617 -1.0455 0.85541 -0.035970 0.028385 
822  0.092819 -0.99006 0.74434 -0.041041 0.028380 
823  0.093819 -0.98493 0.72340 0.010551 0.030092 
824  0.082817 -1.0443 0.85462 -0.040285 0.028342 
825  0.083617 -1.0398 0.85108 -0.012824 0.028968 
826  0.094819 -0.97984 0.69333 -0.030979 0.028739 
827  0.083417 -1.0409 0.85169 -0.022351 0.028702 
828  0.071014 -1.1167 0.87220 0.0059898 0.029567 
829  0.077215 -1.0774 0.86768 -0.018734 0.028807 
830  0.088018 -1.0154 0.81948 -0.0010616 0.029639 
831  0.087818 -1.0165 0.82163 -0.011786 0.029249 
832  0.089218 -1.0090 0.80445 -0.034665 0.028582 
833  0.081816 -1.0501 0.85818 -0.0083635 0.029098 
834  0.088618 -1.0122 0.81270 0.023109 0.030471 
835  0.085617 -1.0286 0.84040 -0.030841 0.028662 
836  0.075415 -1.0885 0.86973 0.012048 0.029640 
837  0.093819 -0.98493 0.72340 -0.024698 0.028995 
838  0.098220 -0.96290 0.59653 -0.039209 0.028513 
839  0.088418 -1.0133 0.81533 -0.040191 0.028334 
840  0.089418 -1.0079 0.80302 -0.020308 0.028941 
841  0.087618 -1.0176 0.82405 -0.023431 0.028752 
842  0.082617 -1.0455 0.85541 -0.024737 0.028706 
843  0.077616 -1.0750 0.86704 -0.013607 0.029036 
844  0.089018 -1.0100 0.80679 -0.027618 0.028747 
845  0.090618 -1.0015 0.78532 -0.043582 0.028319 
846  0.079616 -1.0630 0.86379 -0.015697 0.028898 
847  0.079816 -1.0618 0.86333 0.011274 0.029830 
848  0.090418 -1.0026 0.78825 0.0025820 0.029666 
849  0.094419 -0.98187 0.70638 -0.030688 0.028717 
850  0.10422 -0.93425 0.49037 0.041141 0.031840 
851  0.098820 -0.95997 0.57859 0.059584 0.032002 
852  0.087217 -1.0198 0.82835 -0.041868 0.028439 
853  0.090418 -1.0026 0.78825 -0.048502 0.028182 
854  0.090818 -1.0005 0.78178 0.029841 0.030727 
855  0.068214 -1.1354 0.87262 -0.013128 0.028803 
856  0.077816 -1.0738 0.86674 -0.013280 0.028969 
857  0.092418 -0.99213 0.75137 -0.037331 0.028320 
858  0.082416 -1.0466 0.85611 -0.033007 0.028420 
859  0.087417 -1.0187 0.82615 -0.029011 0.028542 
860  0.096219 -0.97280 0.65601 -0.025944 0.028789 
861  0.085417 -1.0297 0.84194 -0.044776 0.028241 
862  0.096619 -0.97081 0.64028 0.040880 0.031131 
863  0.087818 -1.0165 0.82163 -0.031118 0.028613 
864  0.075015 -1.0910 0.87006 -0.0031623 0.029309 
865  0.073215 -1.1024 0.87122 -0.0084990 0.028968 
866  0.088218 -1.0143 0.81749 -0.040153 0.028357 
867  0.092018 -0.99420 0.76087 -0.045979 0.028177 
868  0.090618 -1.0015 0.78532 -0.044524 0.028216 
869  0.091018 -0.99943 0.77787 -0.043486 0.028315 
870  0.079016 -1.0665 0.86501 0.0015833 0.029478 
871  0.092218 -0.99316 0.75536 -0.047617 0.028140 
872  0.095419 -0.97681 0.67589 -0.046217 0.028279 
873  0.085817 -1.0275 0.83917 -0.043116 0.028225 
874  0.17023 -0.68791 0.29866 0.17059 0.038566 
875  0.075615 -1.0872 0.86957 -0.026811 0.028613 
876  0.074415 -1.0948 0.87041 -0.0040596 0.029154 
877  0.087217 -1.0198 0.82835 0.0045389 0.029806 
878  0.086017 -1.0264 0.83752 0.0049652 0.029841 
879  0.081016 -1.0547 0.86038 -0.027248 0.028607 
880  0.077415 -1.0762 0.86736 -0.0094605 0.029043 
881  0.085017 -1.0319 0.84402 -0.048951 0.028167 
882  0.091818 -0.99524 0.76440 -0.026512 0.028683 
883  0.081816 -1.0501 0.85818 -0.021585 0.028788 
884  0.080616 -1.0571 0.86148 -0.011545 0.029059 
885  0.082817 -1.0443 0.85462 -0.016176 0.028849 
886  0.091618 -0.99629 0.76719 -0.047891 0.028177 
887  0.085817 -1.0275 0.83917 -0.035618 0.028489 
888  0.081016 -1.0547 0.86038 0.021692 0.030266 
889  0.088218 -1.0143 0.81749 0.0081501 0.029839 
890  0.081816 -1.0501 0.85818 0.017978 0.029969 
891  0.084217 -1.0364 0.84784 -0.015163 0.028980 
892  0.080816 -1.0559 0.86082 -0.025133 0.028602 
893  0.091618 -0.99629 0.76719 -0.0066835 0.029542 
894  0.087217 -1.0198 0.82835 -0.035134 0.028432 
895  0.088218 -1.0143 0.81749 -0.019259 0.028999 
896  0.075215 -1.0897 0.86997 -0.030937 0.028448 
897  0.079616 -1.0630 0.86379 -0.026425 0.028646 
898  0.072414 -1.1075 0.87164 0.0073263 0.029446 
899  0.090018 -1.0047 0.79463 -0.013638 0.029359 
900  0.096419 -0.97180 0.64707 -0.047585 0.028247 
901  0.092018 -0.99420 0.76087 -0.010238 0.029316 
902  0.092018 -0.99420 0.76087 -0.052126 0.028122 
903  0.096419 -0.97180 0.64707 -0.045328 0.028287 
904  0.082817 -1.0443 0.85462 -0.013699 0.029126 
905  0.085217 -1.0308 0.84304 0.012930 0.030044 
906  0.085417 -1.0297 0.84194 0.012604 0.029893 
907  0.12663 -0.83868 0.39643 0.095096 0.033782 
908  0.081816 -1.0501 0.85818 -0.024103 0.028670 
909  0.086817 -1.0220 0.83127 -0.029300 0.028516 
910  0.095419 -0.97681 0.67589 -0.056111 0.028016 
911  0.091618 -0.99629 0.76719 -0.040520 0.028315 
912  0.087217 -1.0198 0.82835 -0.026254 0.028617 
913  0.078016 -1.0725 0.86639 0.017088 0.029976 
914  0.085217 -1.0308 0.84304 -0.023255 0.028718 
915  0.14723 -0.76284 0.33938 0.12907 0.036065 
916  0.090818 -1.0005 0.78178 -0.041988 0.028340 
917  0.091218 -0.99838 0.77496 -0.027150 0.028676 
918  0.080616 -1.0571 0.86148 -0.0089480 0.029155 
919  0.083617 -1.0398 0.85108 -0.0052083 0.029391 
920  0.088218 -1.0143 0.81749 -0.044049 0.028351 
921  0.088818 -1.0111 0.80993 -0.028615 0.028752 
922  0.086217 -1.0252 0.83614 -0.024321 0.028779 
923  0.097620 -0.96585 0.61514 0.016396 0.030357 
924  0.092619 -0.99109 0.74717 -0.041781 0.028371 
925  0.079416 -1.0642 0.86432 -0.0037358 0.029297 
926  0.079216 -1.0653 0.86467 -0.015623 0.028942 
927  0.078016 -1.0725 0.86639 -0.010124 0.029090 
928  0.086417 -1.0241 0.83460 -0.023146 0.029070 
929  0.097620 -0.96585 0.61514 -0.019529 0.029172 
930  0.090418 -1.0026 0.78825 -0.019305 0.028946 
931  0.080216 -1.0594 0.86242 -0.022841 0.028767 
932  0.094619 -0.98085 0.70275 -0.053379 0.028070 
933  0.11262 -0.89648 0.44985 0.051630 0.032577 
934  0.084817 -1.0330 0.84471 -0.016362 0.028964 
935  0.084217 -1.0364 0.84784 -0.021691 0.028769 
936  0.085417 -1.0297 0.84194 -0.019406 0.028860 
937  0.098820 -0.95997 0.57859 0.053971 0.031604 
938  0.078416 -1.0701 0.86596 -0.0021540 0.029235 
939  0.11222 -0.89822 0.45185 0.069144 0.032782 
940  0.084217 -1.0364 0.84784 -0.031293 0.028524 
941  0.091018 -0.99943 0.77787 -0.038086 0.028453 
942  0.085817 -1.0275 0.83917 -0.045469 0.028198 
943  0.081816 -1.0501 0.85818 -0.019730 0.028785 
944  0.080616 -1.0571 0.86148 -0.018046 0.028891 
945  0.076815 -1.0798 0.86824 0.022343 0.029985 
946  0.075215 -1.0897 0.86997 0.013588 0.029627 
947  0.078016 -1.0725 0.86639 -0.040798 0.028262 
948  0.12102 -0.86110 0.41548 0.095909 0.034016 
949  0.12963 -0.82701 0.37597 0.10281 0.034450 
950  0.12382 -0.84978 0.40132 0.089856 0.033744 
951  0.076015 -1.0848 0.86924 -0.018231 0.028824 
952  0.088218 -1.0143 0.81749 0.029381 0.030801 
953  0.091218 -0.99838 0.77496 -0.035682 0.028510 
954  0.097019 -0.96882 0.62636 -0.050016 0.028112 
955  0.097620 -0.96585 0.61514 -0.053880 0.028120 
956  0.084817 -1.0330 0.84471 -0.030386 0.028523 
957  0.084817 -1.0330 0.84471 -0.021320 0.028728 
958  0.073615 -1.0998 0.87099 -0.0051634 0.029091 
959  0.085217 -1.0308 0.84304 -0.017969 0.028770 
960  0.096219 -0.97280 0.65601 0.052012 0.031318 
961  0.092218 -0.99316 0.75536 -0.034648 0.028550 
962  0.10042 -0.95222 0.54358 -0.051662 0.028244 
963  0.085417 -1.0297 0.84194 -0.029801 0.028604 
964  0.087017 -1.0209 0.83006 -0.036364 0.028386 
965  0.085417 -1.0297 0.84194 -0.023049 0.028812 
966  0.087417 -1.0187 0.82615 -0.027207 0.028728 
967  0.083817 -1.0387 0.85003 0.019751 0.030119 
968  0.081816 -1.0501 0.85818 -0.016581 0.028850 
969  0.081816 -1.0501 0.85818 -0.028081 0.028513 
970  0.078016 -1.0725 0.86639 -0.0040240 0.029443 
971  0.094219 -0.98289 0.71325 0.034968 0.030836 
972  0.088618 -1.0122 0.81270 -0.0094823 0.029131 
973  0.083017 -1.0432 0.85338 -0.010169 0.029029 
974  0.085817 -1.0275 0.83917 -0.035893 0.028373 
975  0.083617 -1.0398 0.85108 -0.021516 0.028729 
976  0.096619 -0.97081 0.64028 0.027318 0.030765 
977  0.087217 -1.0198 0.82835 -0.032942 0.028539 
978  0.083417 -1.0409 0.85169 -0.012242 0.029054 
979  0.085417 -1.0297 0.84194 -0.034465 0.028562 
980  0.088218 -1.0143 0.81749 -0.035931 0.028482 
981  0.090018 -1.0047 0.79463 -0.031385 0.028588 
982  0.091818 -0.99524 0.76440 -0.051255 0.028031 
983  0.086017 -1.0264 0.83752 -0.030924 0.028611 
984  0.079016 -1.0665 0.86501 0.00094491 0.029301 
985  0.081416 -1.0524 0.85924 -0.0069797 0.029100 
986  0.085617 -1.0286 0.84040 0.030035 0.030473 
987  0.089018 -1.0100 0.80679 -0.030071 0.028732 
988  0.094219 -0.98289 0.71325 -0.036831 0.028527 
989  0.086617 -1.0230 0.83294 -0.033885 0.028479 
990  0.081416 -1.0524 0.85924 -0.032431 0.028420 
991  0.080216 -1.0594 0.86242 0.029301 0.030342 
992  0.091018 -0.99943 0.77787 -0.023716 0.028919 
993  0.086617 -1.0230 0.83294 -0.042037 0.028258 
994  0.090818 -1.0005 0.78178 -0.040428 0.028410 
995  0.091618 -0.99629 0.76719 -0.047245 0.028149 
996  0.079416 -1.0642 0.86432 0.010646 0.029689 
997  0.089218 -1.0090 0.80445 -0.050169 0.028047 
998  0.079416 -1.0642 0.86432 -0.018376 0.028772 
999  0.091418 -0.99733 0.77136 -0.042373 0.028291 
1000  0.084017 -1.0375 0.84907 0.0038001 0.029513 
1001  0.083017 -1.0432 0.85338 -0.019860 0.028842 
1002  0.089818 -1.0058 0.79752 -0.017046 0.028908 
1003  0.090618 -1.0015 0.78532 -0.050648 0.028097 
1004  0.074415 -1.0948 0.87041 0.0090967 0.029585 
1005  0.091218 -0.99838 0.77496 -0.050884 0.028084 
1006  0.074815 -1.0922 0.87015 -0.0014832 0.029211 
1007  0.094819 -0.97984 0.69333 -0.022741 0.028960 
1008  0.085417 -1.0297 0.84194 0.010933 0.029862 
1009  0.084217 -1.0364 0.84784 -0.032039 0.028510 
1010  0.096019 -0.97380 0.66144 -0.053619 0.028097 
1011  0.11682 -0.87852 0.43110 0.070262 0.033078 
1012  0.077015 -1.0786 0.86795 -0.017366 0.028931 
1013  0.086617 -1.0230 0.83294 -0.030681 0.028687 
1014  0.085017 -1.0319 0.84402 -0.029207 0.028564 
1015  0.084017 -1.0375 0.84907 -0.012291 0.029161 
1016  0.073215 -1.1024 0.87122 -0.0030977 0.029026 
1017  0.082216 -1.0478 0.85661 -0.032146 0.028554 
1018  0.099620 -0.95608 0.55725 -0.057694 0.028010 
1019  0.088618 -1.0122 0.81270 -0.0066806 0.029567 
1020  0.080816 -1.0559 0.86082 -0.012978 0.028993 
1021  0.088218 -1.0143 0.81749 -0.041385 0.028354 
1022  0.093819 -0.98493 0.72340 -0.040572 0.028444 
1023  0.089618 -1.0068 0.80028 -0.041376 0.028301 
1024  0.10802 -0.91684 0.47099 0.065697 0.032227 
1025  0.099620 -0.95608 0.55725 -0.049861 0.028223 
1026  0.087618 -1.0176 0.82405 -0.029148 0.028726 
1027  0.071614 -1.1127 0.87189 0.0075614 0.029483 
1028  0.084017 -1.0375 0.84907 -0.020278 0.028822 
1029  0.089418 -1.0079 0.80302 -0.046145 0.028191 
1030  0.081216 -1.0536 0.85984 -0.010698 0.029088 
1031  0.083817 -1.0387 0.85003 -0.033793 0.028388 
1032  0.096419 -0.97180 0.64707 -0.013334 0.029312 
1033  0.093419 -0.98697 0.73012 -0.022196 0.028920 
1034  0.084617 -1.0341 0.84547 -0.020423 0.028939 
1035  0.092619 -0.99109 0.74717 0.018533 0.030153 
1036  0.092018 -0.99420 0.76087 -0.053215 0.028089 
1037  0.078616 -1.0689 0.86555 -0.027402 0.028587 
1038  0.087818 -1.0165 0.82163 -0.014464 0.029174 
1039  0.091418 -0.99733 0.77136 -0.042704 0.028277 
1040  0.081016 -1.0547 0.86038 0.029454 0.030275 
1041  0.089618 -1.0068 0.80028 -0.041398 0.028374 
1042  0.097019 -0.96882 0.62636 -0.051268 0.028125 
1043  0.087017 -1.0209 0.83006 -0.031598 0.028523 
1044  0.094419 -0.98187 0.70638 0.044106 0.031501 
1045  0.079216 -1.0653 0.86467 -0.025721 0.028672 
1046  0.10042 -0.95222 0.54358 0.051404 0.031778 
1047  0.086417 -1.0241 0.83460 -0.014175 0.029048 
1048  0.082817 -1.0443 0.85462 -0.020983 0.028906 
1049  0.079016 -1.0665 0.86501 -0.013896 0.028881 
1050  0.082016 -1.0489 0.85726 0.013954 0.029888 
1051  0.090418 -1.0026 0.78825 0.032242 0.030801 
1052  0.094419 -0.98187 0.70638 -0.031273 0.028687 
1053  0.092819 -0.99006 0.74434 -0.020601 0.028873 
1054  0.089818 -1.0058 0.79752 -0.044525 0.028286 
1055  0.092418 -0.99213 0.75137 0.0042129 0.029882 
1056  0.071414 -1.1140 0.87206 0.0044994 0.029392 
1057  0.071214 -1.1153 0.87213 0.0066984 0.029489 
1058  0.084817 -1.0330 0.84471 0.019662 0.030179 
1059  0.085017 -1.0319 0.84402 -0.030145 0.028470 
1060  0.090018 -1.0047 0.79463 -0.027155 0.028664 
1061  0.087618 -1.0176 0.82405 -0.024707 0.028816 
1062  0.087618 -1.0176 0.82405 -0.046573 0.028137 
1063  0.093419 -0.98697 0.73012 -0.045332 0.028201 
1064  0.086017 -1.0264 0.83752 0.026312 0.030421 
1065  0.069614 -1.1260 0.87241 -0.0088558 0.028960 
1066  0.094819 -0.97984 0.69333 0.056720 0.031702 
1067  0.088818 -1.0111 0.80993 -0.022774 0.028909 
1068  0.11502 -0.88615 0.43960 0.092143 0.033509 
1069  0.095819 -0.97480 0.66776 -0.055328 0.028100 
1070  0.086017 -1.0264 0.83752 0.036682 0.030737 
1071  0.079616 -1.0630 0.86379 -0.019583 0.028714 
1072  0.086417 -1.0241 0.83460 -0.017382 0.029057 
1073  0.094619 -0.98085 0.70275 0.044627 0.031171 
1074  0.094019 -0.98390 0.71687 -0.054242 0.028002 
1075  0.099620 -0.95608 0.55725 -0.042855 0.028440 
1076  0.086417 -1.0241 0.83460 -0.017061 0.029136 
1077  0.088418 -1.0133 0.81533 -0.0044808 0.029555 
1078  0.085417 -1.0297 0.84194 -0.030120 0.028535 
1079  0.076215 -1.0835 0.86905 -0.018305 0.028846 
1080  0.087217 -1.0198 0.82835 0.012103 0.030000 
1081  0.083617 -1.0398 0.85108 -0.041472 0.028309 
1082  0.081816 -1.0501 0.85818 0.0099786 0.029715 
1083  0.096219 -0.97280 0.65601 0.025996 0.031024 
1084  0.085817 -1.0275 0.83917 0.0084136 0.029883 
1085  0.10002 -0.95415 0.54992 0.027942 0.031246 
1086  0.079216 -1.0653 0.86467 -0.021777 0.028761 
1087  0.093019 -0.98903 0.74004 -0.040822 0.028404 
1088  0.22044 -0.54855 0.23376 0.28472 0.046365 
1089  0.093019 -0.98903 0.74004 -0.044263 0.028315 
1090  0.085417 -1.0297 0.84194 -0.017343 0.028870 
1091  0.088218 -1.0143 0.81749 -0.016340 0.029239 
1092  0.092218 -0.99316 0.75536 -0.044950 0.028267 
1093  0.085817 -1.0275 0.83917 -0.026469 0.028776 
1094  0.082617 -1.0455 0.85541 -0.019696 0.028819 
1095  0.093619 -0.98595 0.72602 -0.052821 0.028051 
1096  0.084017 -1.0375 0.84907 -0.016081 0.028909 
1097  0.094619 -0.98085 0.70275 -0.030388 0.028762 
1098  0.086217 -1.0252 0.83614 0.017898 0.030133 
1099  0.088418 -1.0133 0.81533 0.0089216 0.029945 
1100  0.094219 -0.98289 0.71325 -0.049751 0.028268 
1101  0.090218 -1.0036 0.79105 0.012958 0.030326 
1102  0.087417 -1.0187 0.82615 -0.011922 0.029206 
1103  0.084617 -1.0341 0.84547 -0.021061 0.028860 
1104  0.073415 -1.1011 0.87111 0.019959 0.030052 
1105  0.089018 -1.0100 0.80679 -0.036044 0.028567 
1106  0.082617 -1.0455 0.85541 -0.025403 0.028650 
1107  0.090018 -1.0047 0.79463 -0.050078 0.028116 
1108  0.087017 -1.0209 0.83006 -0.025342 0.028835 
1109  0.088818 -1.0111 0.80993 -0.043826 0.028297 
1110  0.096619 -0.97081 0.64028 -0.053178 0.028091 
1111  0.085617 -1.0286 0.84040 -0.025755 0.028747 
1112  0.078016 -1.0725 0.86639 -0.011080 0.029002 
1113  0.074015 -1.0973 0.87067 0.023115 0.029963 
1114  0.091018 -0.99943 0.77787 -0.034919 0.028451 
1115  0.090218 -1.0036 0.79105 -0.040694 0.028343 
1116  0.087017 -1.0209 0.83006 -0.035928 0.028384 
1117  0.093019 -0.98903 0.74004 -0.038037 0.028406 
1118  0.089618 -1.0068 0.80028 -0.030597 0.028634 
1119  0.085817 -1.0275 0.83917 -0.025875 0.028734 
1120  0.082016 -1.0489 0.85726 -0.022268 0.028734 
1121  0.081016 -1.0547 0.86038 -0.013470 0.028887 
1122  0.076615 -1.0811 0.86855 -0.023423 0.028695 
1123  0.072214 -1.1088 0.87171 -0.013196 0.028825 
1124  0.089418 -1.0079 0.80302 -0.036369 0.028473 
1125  0.085617 -1.0286 0.84040 -0.025575 0.028749 
1126  0.089818 -1.0058 0.79752 -0.029317 0.028668 
1127  0.088218 -1.0143 0.81749 0.021326 0.030323 
1128  0.086817 -1.0220 0.83127 -0.034767 0.028418 
1129  0.092218 -0.99316 0.75536 -0.042166 0.028377 
1130  0.080616 -1.0571 0.86148 -0.024288 0.028684 
1131  0.082216 -1.0478 0.85661 -0.021825 0.028787 
1132  0.096219 -0.97280 0.65601 -0.037432 0.028589 
1133  0.080616 -1.0571 0.86148 -0.024767 0.028669 
1134  0.095019 -0.97883 0.68495 -0.033717 0.028607 
1135  0.086417 -1.0241 0.83460 -0.042802 0.028280 
1136  0.095619 -0.97581 0.67108 -0.035348 0.028650 
1137  0.079616 -1.0630 0.86379 -0.031202 0.028536 
1138  0.093019 -0.98903 0.74004 -0.043473 0.028299 
1139  0.090618 -1.0015 0.78532 -0.051034 0.028155 
1140  0.088018 -1.0154 0.81948 -0.048523 0.028022 
1141  0.082817 -1.0443 0.85462 -0.031711 0.028526 
1142  0.081216 -1.0536 0.85984 -0.034801 0.028395 
1143  0.089418 -1.0079 0.80302 -0.033385 0.028436 
1144  0.082817 -1.0443 0.85462 -0.039274 0.028325 
1145  0.077415 -1.0762 0.86736 -0.0018165 0.029168 
1146  0.086017 -1.0264 0.83752 -0.0013451 0.029477 
1147  0.086217 -1.0252 0.83614 -0.018566 0.029124 
1148  0.075615 -1.0872 0.86957 0.00085729 0.029316 
1149  0.099620 -0.95608 0.55725 -0.047192 0.028222 
1150  0.089618 -1.0068 0.80028 -0.041958 0.028267 
1151  0.090018 -1.0047 0.79463 -0.043305 0.028304 
1152  0.085217 -1.0308 0.84304 -0.041186 0.028312 
1153  0.077816 -1.0738 0.86674 0.010486 0.029584 
1154  0.078616 -1.0689 0.86555 -0.032202 0.028433 
1155  0.079216 -1.0653 0.86467 -0.012301 0.029046 
1156  0.085217 -1.0308 0.84304 -0.0053379 0.029395 
1157  0.097620 -0.96585 0.61514 -0.046083 0.028315 
1158  0.081416 -1.0524 0.85924 -0.0031961 0.029370 
1159  0.10102 -0.94934 0.52881 0.026078 0.030842 
1160  0.086417 -1.0241 0.83460 -0.034616 0.028523 
1161  0.094219 -0.98289 0.71325 -0.035051 0.028700 
1162  0.070414 -1.1206 0.87234 0.0082873 0.029545 
1163  0.078216 -1.0713 0.86609 -0.0026199 0.029326 
1164  0.082216 -1.0478 0.85661 -0.018122 0.029050 
1165  0.077415 -1.0762 0.86736 -0.0065251 0.029170 
1166  0.084217 -1.0364 0.84784 -0.0084730 0.029370 
1167  0.084017 -1.0375 0.84907 -0.028245 0.028700 
1168  0.093219 -0.98800 0.73580 0.025191 0.030372 
1169  0.091818 -0.99524 0.76440 -0.043815 0.028283 
1170  0.093819 -0.98493 0.72340 0.035834 0.030920 
1171  0.076815 -1.0798 0.86824 0.0059968 0.029491 
1172  0.075615 -1.0872 0.86957 0.0029522 0.029487 
1173  0.083417 -1.0409 0.85169 0.0014333 0.029600 
1174  0.084817 -1.0330 0.84471 -0.035842 0.028429 
1175  0.082817 -1.0443 0.85462 -0.029858 0.028587 
1176  0.077015 -1.0786 0.86795 -0.0055568 0.029237 
1177  0.086617 -1.0230 0.83294 -0.033182 0.028638 
1178  0.093819 -0.98493 0.72340 0.028649 0.030686 
1179  0.096619 -0.97081 0.64028 0.063050 0.032090 
1180  0.081216 -1.0536 0.85984 0.0046412 0.029528 
1181  0.081016 -1.0547 0.86038 -0.016863 0.028878 
1182  0.086417 -1.0241 0.83460 -0.043846 0.028261 
1183  0.091818 -0.99524 0.76440 -0.041525 0.028348 
1184  0.084417 -1.0353 0.84644 -0.033859 0.028485 
1185  0.067413 -1.1409 0.87264 0.021600 0.029965 
1186  0.091818 -0.99524 0.76440 -0.018820 0.029007 
1187  0.079416 -1.0642 0.86432 -0.029872 0.028564 
1188  0.096219 -0.97280 0.65601 -0.047777 0.028172 
1189  0.078816 -1.0677 0.86524 -0.0098552 0.029099 
1190  0.089418 -1.0079 0.80302 -0.041663 0.028328 
1191  0.086817 -1.0220 0.83127 -0.029176 0.028766 
1192  0.081216 -1.0536 0.85984 -0.022990 0.028678 
1193  0.097620 -0.96585 0.61514 0.046985 0.031624 
1194  0.099420 -0.95705 0.56197 0.042640 0.031358 
1195  0.095819 -0.97480 0.66776 0.044233 0.031549 
1196  0.084617 -1.0341 0.84547 -0.0098797 0.029147 
1197  0.091218 -0.99838 0.77496 -0.041194 0.028405 
1198  0.082817 -1.0443 0.85462 0.0061112 0.029760 
1199  0.087417 -1.0187 0.82615 -0.031063 0.028538 
1200  0.089018 -1.0100 0.80679 -0.0081642 0.029436 
1201  0.093819 -0.98493 0.72340 -0.032058 0.028579 
1202  0.085417 -1.0297 0.84194 -0.037452 0.028367 
1203  0.082617 -1.0455 0.85541 0.018265 0.030054 
1204  0.088418 -1.0133 0.81533 -0.033561 0.028530 
1205  0.088418 -1.0133 0.81533 -0.044173 0.028261 
1206  0.086017 -1.0264 0.83752 -0.022880 0.028817 
1207  0.079616 -1.0630 0.86379 -0.00094633 0.029380 
1208  0.077415 -1.0762 0.86736 -0.016819 0.028924 
1209  0.083817 -1.0387 0.85003 -0.029518 0.028614 
1210  0.080216 -1.0594 0.86242 -0.026964 0.028591 
1211  0.093019 -0.98903 0.74004 -0.013948 0.029248 
1212  0.094219 -0.98289 0.71325 -0.018141 0.029086 
1213  0.089618 -1.0068 0.80028 0.0010269 0.029581 
1214  0.083017 -1.0432 0.85338 0.0037199 0.029760 
1215  0.087818 -1.0165 0.82163 -0.037209 0.028395 
1216  0.093819 -0.98493 0.72340 -0.053328 0.028183 
1217  0.083217 -1.0421 0.85262 -0.024393 0.028760 
1218  0.096819 -0.96981 0.63016 -0.040870 0.028387 
1219  0.089618 -1.0068 0.80028 -0.037192 0.028435 
1220  0.088818 -1.0111 0.80993 -0.033020 0.028481 
1221  0.093819 -0.98493 0.72340 0.030608 0.030825 
1222  0.088018 -1.0154 0.81948 -0.032266 0.028497 
1223  0.088618 -1.0122 0.81270 0.021851 0.030444 
1224  0.078816 -1.0677 0.86524 -0.0071993 0.029108 
1225  0.086817 -1.0220 0.83127 -0.0098495 0.029231 
1226  0.078416 -1.0701 0.86596 -0.043299 0.028187 
1227  0.083817 -1.0387 0.85003 -0.020472 0.028807 
1228  0.094819 -0.97984 0.69333 0.051908 0.031422 
1229  0.087417 -1.0187 0.82615 -0.045427 0.028135 
1230  0.083617 -1.0398 0.85108 -0.020201 0.028808 
1231  0.082817 -1.0443 0.85462 -0.010619 0.028975 
1232  0.089418 -1.0079 0.80302 -0.045588 0.028328 
1233  0.082016 -1.0489 0.85726 -0.023946 0.028627 
1234  0.090018 -1.0047 0.79463 0.013095 0.030170 
1235  0.088418 -1.0133 0.81533 -0.033888 0.028520 
1236  0.088818 -1.0111 0.80993 -0.030251 0.028579 
1237  0.085017 -1.0319 0.84402 -0.019656 0.028955 
1238  0.10302 -0.93986 0.50188 0.061239 0.031911 
1239  0.086617 -1.0230 0.83294 -0.046114 0.028189 
1240  0.091418 -0.99733 0.77136 -0.038900 0.028361 
1241  0.082617 -1.0455 0.85541 -0.0015388 0.029359 
1242  0.078816 -1.0677 0.86524 -0.019696 0.028864 
1243  0.077616 -1.0750 0.86704 -0.018113 0.028835 
1244  0.074215 -1.0960 0.87050 0.0058458 0.029466 
1245  0.085417 -1.0297 0.84194 -0.0078496 0.029302 
1246  0.084017 -1.0375 0.84907 0.0054937 0.029790 
1247  0.14623 -0.76631 0.34234 0.11928 0.036630 
1248  0.086017 -1.0264 0.83752 -0.013423 0.029014 
1249  0.085417 -1.0297 0.84194 -0.031287 0.028626 
1250  0.085417 -1.0297 0.84194 -0.032632 0.028663 
1251  0.084217 -1.0364 0.84784 -0.0049444 0.029285 
1252  0.079416 -1.0642 0.86432 -0.017354 0.028833 
1253  0.072815 -1.1049 0.87143 -0.0078897 0.029099 
1254  0.096419 -0.97180 0.64707 -0.047395 0.028225 
1255  0.071414 -1.1140 0.87206 0.0013538 0.029307 
1256  0.094219 -0.98289 0.71325 -0.052825 0.028110 
1257  0.091818 -0.99524 0.76440 -0.045821 0.028313 
1258  0.095419 -0.97681 0.67589 0.033776 0.030953 
1259  0.075815 -1.0860 0.86945 0.024298 0.030106 
1260  0.087417 -1.0187 0.82615 -0.025342 0.028720 
1261  0.071814 -1.1114 0.87182 -0.0053836 0.029043 
1262  0.10182 -0.94553 0.51127 -0.053316 0.028255 
1263  0.11762 -0.87516 0.42673 0.079608 0.033768 
1264  0.090818 -1.0005 0.78178 -0.037403 0.028491 
1265  0.084417 -1.0353 0.84644 -0.032542 0.028497 
1266  0.085617 -1.0286 0.84040 -0.036968 0.028385 
1267  0.082617 -1.0455 0.85541 -0.011275 0.029119 
1268  0.094019 -0.98390 0.71687 0.015548 0.030414 
1269  0.092819 -0.99006 0.74434 0.017962 0.030488 
1270  0.078016 -1.0725 0.86639 -0.029314 0.028544 
1271  0.088618 -1.0122 0.81270 -0.042611 0.028262 
1272  0.077415 -1.0762 0.86736 -0.0099405 0.028916 
1273  0.088818 -1.0111 0.80993 -0.027760 0.028608 
1274  0.091418 -0.99733 0.77136 -0.027685 0.028601 
1275  0.082416 -1.0466 0.85611 -0.023767 0.028699 
1276  0.089418 -1.0079 0.80302 -0.047935 0.028111 
1277  0.091018 -0.99943 0.77787 -0.028497 0.028664 
1278  0.088618 -1.0122 0.81270 -0.0087529 0.029416 
1279  0.088618 -1.0122 0.81270 -0.025651 0.028632 
1280  0.084817 -1.0330 0.84471 -0.039220 0.028387 
1281  0.095419 -0.97681 0.67589 -0.043072 0.028321 
1282  0.097219 -0.96783 0.62245 0.058646 0.031599 
1283  0.079616 -1.0630 0.86379 -0.028647 0.028701 
1284  0.097620 -0.96585 0.61514 0.024199 0.030726 
1285  0.096419 -0.97180 0.64707 0.014815 0.030154 
1286  0.078616 -1.0689 0.86555 -0.0085724 0.029021 
1287  0.094019 -0.98390 0.71687 -0.049995 0.028049 
1288  0.084217 -1.0364 0.84784 0.017084 0.030057 
1289  0.086017 -1.0264 0.83752 -0.028368 0.028609 
1290  0.10722 -0.92046 0.48000 0.046698 0.031886 
1291  0.097019 -0.96882 0.62636 -0.040129 0.028452 
1292  0.087818 -1.0165 0.82163 -0.031020 0.028522 
1293  0.082216 -1.0478 0.85661 0.0073317 0.029583 
1294  0.084217 -1.0364 0.84784 -0.025809 0.028731 
1295  0.075215 -1.0897 0.86997 -0.017620 0.028742 
1296  0.087618 -1.0176 0.82405 -0.045313 0.028234 
1297  0.088818 -1.0111 0.80993 -0.045254 0.028165 
1298  0.084817 -1.0330 0.84471 -0.0029787 0.029524 
1299  0.085417 -1.0297 0.84194 -0.036315 0.028459 
1300  0.087017 -1.0209 0.83006 0.0097860 0.029763 
1301  0.094219 -0.98289 0.71325 -0.043453 0.028316 
1302  0.080816 -1.0559 0.86082 -0.0066720 0.029179 
1303  0.083817 -1.0387 0.85003 -0.021975 0.028751 
1304  0.11862 -0.87099 0.42229 0.086125 0.033846 
1305  0.089418 -1.0079 0.80302 -0.041082 0.028400 
1306  0.094019 -0.98390 0.71687 -0.048368 0.028188 
1307  0.083017 -1.0432 0.85338 0.017499 0.029957 
1308  0.092218 -0.99316 0.75536 -0.034189 0.028517 
1309  0.082817 -1.0443 0.85462 -0.018449 0.028925 
1310  0.092418 -0.99213 0.75137 0.049040 0.031491 
1311  0.081416 -1.0524 0.85924 -0.0087745 0.029088 
1312  0.10502 -0.93054 0.48696 0.062875 0.032232 
1313  0.084217 -1.0364 0.84784 -0.0017942 0.029323 
1314  0.096419 -0.97180 0.64707 -0.051726 0.028207 
1315  0.11462 -0.88786 0.44169 0.080156 0.032871 
1316  0.094019 -0.98390 0.71687 -0.047797 0.028214 
1317  0.079416 -1.0642 0.86432 -0.011983 0.028979 
1318  0.092218 -0.99316 0.75536 -0.035819 0.028535 
1319  0.087618 -1.0176 0.82405 -0.023499 0.028860 
1320  0.084417 -1.0353 0.84644 -0.018731 0.028843 
1321  0.092218 -0.99316 0.75536 -0.038406 0.028483 
1322  0.093219 -0.98800 0.73580 -0.045827 0.028225 
1323  0.080016 -1.0606 0.86281 -0.0079144 0.029051 
1324  0.085817 -1.0275 0.83917 -0.026315 0.028687 
1325  0.085417 -1.0297 0.84194 -0.0074880 0.029328 
1326  0.078616 -1.0689 0.86555 -0.017396 0.028796 
1327  0.086017 -1.0264 0.83752 0.0035014 0.029661 
1328  0.091018 -0.99943 0.77787 -0.0062360 0.029505 
1329  0.082617 -1.0455 0.85541 -0.013511 0.029006 
1330  0.092619 -0.99109 0.74717 -0.051362 0.028106 
1331  0.071814 -1.1114 0.87182 0.0034575 0.029266 
1332  0.087417 -1.0187 0.82615 -0.024205 0.028804 
1333  0.090818 -1.0005 0.78178 -0.042865 0.028277 
1334  0.087818 -1.0165 0.82163 -0.021805 0.028774 
1335  0.088418 -1.0133 0.81533 -0.042759 0.028321 
1336  0.075815 -1.0860 0.86945 0.021414 0.029949 
1337  0.080016 -1.0606 0.86281 0.010349 0.029592 
1338  0.083617 -1.0398 0.85108 -0.0093124 0.029249 
1339  0.085217 -1.0308 0.84304 -0.026157 0.028803 
1340  0.094819 -0.97984 0.69333 -0.034165 0.028612 
1341  0.084417 -1.0353 0.84644 -0.021884 0.028656 
1342  0.093819 -0.98493 0.72340 -0.028580 0.028858 
1343  0.091618 -0.99629 0.76719 -0.026397 0.028828 
1344  0.081216 -1.0536 0.85984 -0.027455 0.028564 
1345  0.094619 -0.98085 0.70275 -0.038572 0.028427 
1346  0.085017 -1.0319 0.84402 -0.0090326 0.029136 
1347  0.083217 -1.0421 0.85262 -0.0093448 0.028961 
1348  0.084217 -1.0364 0.84784 -0.014219 0.028955 
1349  0.093819 -0.98493 0.72340 -0.058540 0.027895 
1350  0.080416 -1.0582 0.86177 -0.017941 0.028841 
1351  0.083817 -1.0387 0.85003 -0.042095 0.028297 
1352  0.084217 -1.0364 0.84784 0.0020188 0.029373 
1353  0.091018 -0.99943 0.77787 -0.048447 0.028214 
1354  0.081816 -1.0501 0.85818 -0.0074733 0.029194 
1355  0.085217 -1.0308 0.84304 -0.015347 0.028927 
1356  0.10042 -0.95222 0.54358 -0.056965 0.028031 
1357  0.083417 -1.0409 0.85169 -0.013861 0.029155 
1358  0.089418 -1.0079 0.80302 -0.032380 0.028509 
1359  0.077215 -1.0774 0.86768 -0.012953 0.028973 
1360  0.075015 -1.0910 0.87006 -0.025923 0.028585 
1361  0.088018 -1.0154 0.81948 -0.0027418 0.029438 
1362  0.097820 -0.96487 0.60745 -0.046772 0.028219 
1363  0.080616 -1.0571 0.86148 -0.032291 0.028483 
1364  0.080216 -1.0594 0.86242 -0.011675 0.029172 
1365  0.11382 -0.89129 0.44580 0.087682 0.033298 
1366  0.077415 -1.0762 0.86736 -0.015616 0.028944 
1367  0.077415 -1.0762 0.86736 -0.029812 0.028606 
1368  0.084017 -1.0375 0.84907 -0.033314 0.028502 
1369  0.083017 -1.0432 0.85338 -0.032128 0.028416 
1370  0.095819 -0.97480 0.66776 -0.053643 0.028117 
1371  0.087417 -1.0187 0.82615 -0.033794 0.028480 
1372  0.090018 -1.0047 0.79463 -0.031139 0.028614 
1373  0.085617 -1.0286 0.84040 -0.038407 0.028330 
1374  0.087217 -1.0198 0.82835 -0.030915 0.028610 
1375  0.071814 -1.1114 0.87182 0.0011137 0.029205 
1376  0.074615 -1.0935 0.87022 -0.0036794 0.029191 
1377  0.081216 -1.0536 0.85984 0.0061561 0.029605 
1378  0.072615 -1.1062 0.87152 -0.014078 0.028791 
1379  0.10162 -0.94648 0.51580 0.048154 0.031710 
1380  0.086017 -1.0264 0.83752 -0.027824 0.028578 
1381  0.087417 -1.0187 0.82615 -0.036751 0.028503 
1382  0.090018 -1.0047 0.79463 -0.041949 0.028306 
1383  0.083017 -1.0432 0.85338 0.0018172 0.029520 
1384  0.083017 -1.0432 0.85338 -0.021189 0.028796 
1385  0.088018 -1.0154 0.81948 -0.040111 0.028276 
1386  0.085817 -1.0275 0.83917 -0.026678 0.028718 
1387  0.091218 -0.99838 0.77496 -0.024553 0.028830 
1388  0.081816 -1.0501 0.85818 -0.011153 0.029368 
1389  0.087618 -1.0176 0.82405 -0.038659 0.028438 
1390  0.077816 -1.0738 0.86674 -0.018251 0.028796 
1391  0.083617 -1.0398 0.85108 -0.0056602 0.029199 
1392  0.081416 -1.0524 0.85924 -0.0036897 0.029192 
1393  0.089818 -1.0058 0.79752 -0.047018 0.028198 
1394  0.097219 -0.96783 0.62245 -0.048637 0.028130 
1395  0.088418 -1.0133 0.81533 -0.0083310 0.029428 
1396  0.085617 -1.0286 0.84040 -0.036275 0.028417 
1397  0.084417 -1.0353 0.84644 -0.036721 0.028334 
1398  0.097419 -0.96684 0.61762 0.017079 0.030377 
1399  0.081416 -1.0524 0.85924 -0.025888 0.028646 
1400  0.088818 -1.0111 0.80993 0.00028655 0.029489 
1401  0.088018 -1.0154 0.81948 0.0034049 0.029627 
1402  0.078416 -1.0701 0.86596 -0.021053 0.028814 
1403  0.092418 -0.99213 0.75137 -0.054873 0.027990 
1404  0.086217 -1.0252 0.83614 -0.028671 0.028756 
1405  0.096219 -0.97280 0.65601 -0.047077 0.028212 
1406  0.094419 -0.98187 0.70638 -0.046046 0.028324 
1407  0.088018 -1.0154 0.81948 -0.0052746 0.029589 
1408  0.084217 -1.0364 0.84784 -0.0016464 0.029422 
1409  0.091218 -0.99838 0.77496 0.041053 0.031090 
1410  0.081216 -1.0536 0.85984 0.029149 0.030289 
1411  0.099020 -0.95899 0.57323 -0.057214 0.028057 
1412  0.094419 -0.98187 0.70638 -0.055190 0.028011 
1413  0.098020 -0.96388 0.60026 -0.044262 0.028345 
1414  0.090618 -1.0015 0.78532 -0.044121 0.028276 
1415  0.087618 -1.0176 0.82405 -0.021466 0.028880 
1416  0.087417 -1.0187 0.82615 -0.024453 0.028986 
1417  0.081016 -1.0547 0.86038 -0.021930 0.028674 
1418  0.084417 -1.0353 0.84644 -0.032576 0.028565 
1419  0.084817 -1.0330 0.84471 -0.025100 0.028762 
1420  0.083617 -1.0398 0.85108 -0.0015995 0.029405 
1421  0.094619 -0.98085 0.70275 -0.012080 0.029351 
1422  0.082817 -1.0443 0.85462 -8.2538e-05 0.029384 
1423  0.085217 -1.0308 0.84304 -0.0058926 0.029289 
1424  0.089818 -1.0058 0.79752 0.046800 0.031268 
1425  0.092819 -0.99006 0.74434 0.023149 0.030618 
1426  0.086017 -1.0264 0.83752 -0.011405 0.029253 
1427  0.085217 -1.0308 0.84304 0.018809 0.029977 
1428  0.087417 -1.0187 0.82615 -0.042321 0.028291 
1429  0.082617 -1.0455 0.85541 -0.017696 0.028986 
1430  0.089618 -1.0068 0.80028 -0.032023 0.028601 
1431  0.091618 -0.99629 0.76719 -0.027542 0.028755 
1432  0.099420 -0.95705 0.56197 -0.055245 0.028097 
1433  0.083817 -1.0387 0.85003 -0.034828 0.028483 
1434  0.094819 -0.97984 0.69333 -0.040845 0.028319 
1435  0.082016 -1.0489 0.85726 -0.014265 0.029014 
1436  0.087618 -1.0176 0.82405 -7.1782e-05 0.029604 
1437  0.083217 -1.0421 0.85262 -0.012069 0.029071 
1438  0.083617 -1.0398 0.85108 -0.0067012 0.029210 
1439  0.077816 -1.0738 0.86674 -0.0048725 0.029253 
1440  0.10142 -0.94743 0.52457 -0.049432 0.028228 
1441  0.089018 -1.0100 0.80679 -0.030264 0.028540 
1442  0.073415 -1.1011 0.87111 0.026622 0.030213 
1443  0.076615 -1.0811 0.86855 0.030808 0.030317 
1444  0.090418 -1.0026 0.78825 -0.042297 0.028230 
1445  0.085217 -1.0308 0.84304 -0.027850 0.028798 
1446  0.090218 -1.0036 0.79105 -0.048287 0.028199 
1447  0.088818 -1.0111 0.80993 0.052706 0.031255 
1448  0.091818 -0.99524 0.76440 0.048964 0.031318 
1449  0.085417 -1.0297 0.84194 -0.0065201 0.029441 
1450  0.096619 -0.97081 0.64028 0.058273 0.032031 
1451  0.083617 -1.0398 0.85108 -0.016072 0.028951 
1452  0.090218 -1.0036 0.79105 -0.031029 0.028614 
1453  0.085617 -1.0286 0.84040 -0.025546 0.028687 
1454  0.084617 -1.0341 0.84547 0.00050020 0.029684 
1455  0.073415 -1.1011 0.87111 -0.0030686 0.029226 
1456  0.072815 -1.1049 0.87143 -0.026694 0.028553 
1457  0.096619 -0.97081 0.64028 0.043503 0.031477 
1458  0.088218 -1.0143 0.81749 -0.039592 0.028329 
1459  0.081616 -1.0512 0.85874 -0.022018 0.028754 
1460  0.093219 -0.98800 0.73580 -0.046095 0.028166 
1461  0.085217 -1.0308 0.84304 -0.028939 0.028593 
1462  0.097820 -0.96487 0.60745 -0.047064 0.028298 
1463  0.094419 -0.98187 0.70638 0.043118 0.030991 
1464  0.082617 -1.0455 0.85541 -0.00028026 0.029368 
1465  0.093019 -0.98903 0.74004 -0.045191 0.028263 
1466  0.085017 -1.0319 0.84402 -0.028285 0.028569 
1467  0.084417 -1.0353 0.84644 -0.028836 0.028564 
1468  0.089818 -1.0058 0.79752 -0.013568 0.029121 
1469  0.093219 -0.98800 0.73580 -0.033797 0.028498 
1470  0.086817 -1.0220 0.83127 -0.045522 0.028255 
1471  0.089618 -1.0068 0.80028 -0.034491 0.028536 
1472  0.082817 -1.0443 0.85462 -0.018756 0.028889 
1473  0.077616 -1.0750 0.86704 -0.0039758 0.029198 
1474  0.082817 -1.0443 0.85462 -0.031065 0.028495 
1475  0.088218 -1.0143 0.81749 -0.022981 0.028883 
1476  0.094019 -0.98390 0.71687 -0.023091 0.029041 
1477  0.079216 -1.0653 0.86467 -0.030524 0.028622 
1478  0.072615 -1.1062 0.87152 0.015395 0.029758 
1479  0.081216 -1.0536 0.85984 -0.024122 0.028682 
1480  0.092418 -0.99213 0.75137 -0.051180 0.028176 
1481  0.086217 -1.0252 0.83614 -0.024745 0.028708 
1482  0.081616 -1.0512 0.85874 -0.012142 0.029142 
1483  0.073815 -1.0986 0.87081 -0.014583 0.028871 
1484  0.091418 -0.99733 0.77136 -0.049523 0.028139 
1485  0.083817 -1.0387 0.85003 -0.023469 0.028738 
1486  0.092018 -0.99420 0.76087 -0.0080027 0.029526 
1487  0.088018 -1.0154 0.81948 -0.0027046 0.029497 
1488  0.071614 -1.1127 0.87189 -0.0063092 0.029075 
1489  0.079816 -1.0618 0.86333 -0.046050 0.028133 
1490  0.087818 -1.0165 0.82163 -0.027402 0.028693 
1491  0.093419 -0.98697 0.73012 -0.036743 0.028565 
1492  0.074015 -1.0973 0.87067 -0.011557 0.028902 
1493  0.086817 -1.0220 0.83127 -0.014690 0.028942 
1494  0.086417 -1.0241 0.83460 -0.035371 0.028466 
1495  0.076815 -1.0798 0.86824 0.021248 0.030034 
1496  0.083817 -1.0387 0.85003 -0.030380 0.028565 
1497  0.081016 -1.0547 0.86038 -0.020727 0.028821 
1498  0.085417 -1.0297 0.84194 -0.00096130 0.029535 
1499  0.087217 -1.0198 0.82835 -0.026054 0.028867 
1500  0.081816 -1.0501 0.85818 -0.010257 0.028996 
1501  0.088618 -1.0122 0.81270 -0.015363 0.029115 
1502  0.087017 -1.0209 0.83006 -0.0068975 0.029483 
1503  0.090218 -1.0036 0.79105 -0.041508 0.028329 
1504  0.085817 -1.0275 0.83917 -0.037607 0.028280 
1505  0.080216 -1.0594 0.86242 -0.032954 0.028489 
1506  0.083817 -1.0387 0.85003 -0.0094184 0.029110 
1507  0.077616 -1.0750 0.86704 -0.0099132 0.029091 
1508  0.10642 -0.92410 0.48176 0.028906 0.031215 
1509  0.093819 -0.98493 0.72340 -0.034169 0.028635 
1510  0.089818 -1.0058 0.79752 -0.026078 0.028912 
1511  0.091018 -0.99943 0.77787 -0.035969 0.028561 
1512  0.085617 -1.0286 0.84040 -0.037482 0.028323 
1513  0.086617 -1.0230 0.83294 0.018868 0.030117 
1514  0.087417 -1.0187 0.82615 0.032625 0.030793 
1515  0.091218 -0.99838 0.77496 -0.041346 0.028331 
1516  0.084017 -1.0375 0.84907 -0.016148 0.028914 
1517  0.085017 -1.0319 0.84402 -0.018040 0.028844 
1518  0.092018 -0.99420 0.76087 -0.047396 0.028234 
1519  0.092218 -0.99316 0.75536 -0.042934 0.028322 
1520  0.086417 -1.0241 0.83460 -0.044294 0.028326 
1521  0.087618 -1.0176 0.82405 -0.037501 0.028431 
1522  0.088418 -1.0133 0.81533 -0.019500 0.028783 
1523  0.075815 -1.0860 0.86945 -0.015281 0.028914 
1524  0.085217 -1.0308 0.84304 -0.035517 0.028423 
1525  0.095219 -0.97782 0.68201 0.0024942 0.029842 
1526  0.081616 -1.0512 0.85874 -0.0087895 0.029326 
1527  0.083417 -1.0409 0.85169 -0.0079426 0.029079 
1528  0.092418 -0.99213 0.75137 -0.030975 0.028781 
1529  0.076415 -1.0823 0.86879 0.016141 0.029731 
1530  0.083217 -1.0421 0.85262 -0.028000 0.028608 
1531  0.087017 -1.0209 0.83006 0.012503 0.029911 
1532  0.091818 -0.99524 0.76440 0.0097368 0.029941 
1533  0.088818 -1.0111 0.80993 -0.044673 0.028207 
1534  0.079416 -1.0642 0.86432 0.021673 0.029976 
1535  0.078616 -1.0689 0.86555 -0.017804 0.028808 
1536  0.080016 -1.0606 0.86281 -0.0023188 0.029502 
1537  0.089818 -1.0058 0.79752 -0.020503 0.029090 
1538  0.079816 -1.0618 0.86333 -0.029366 0.028507 
1539  0.089418 -1.0079 0.80302 -0.023841 0.029029 
1540  0.086617 -1.0230 0.83294 -0.026170 0.028650 
1541  0.079816 -1.0618 0.86333 -0.017122 0.028851 
1542  0.092218 -0.99316 0.75536 -0.040623 0.028283 
1543  0.092018 -0.99420 0.76087 -0.026099 0.028858 
1544  0.081216 -1.0536 0.85984 -0.024888 0.028723 
1545  0.095219 -0.97782 0.68201 -0.038833 0.028468 
1546  0.082216 -1.0478 0.85661 -0.013322 0.029120 
1547  0.091018 -0.99943 0.77787 -0.042767 0.028302 
1548  0.080616 -1.0571 0.86148 -0.013860 0.028948 
1549  0.095219 -0.97782 0.68201 -0.047519 0.028252 
1550  0.092619 -0.99109 0.74717 -0.037499 0.028436 
1551  0.095819 -0.97480 0.66776 0.018815 0.030478 
1552  0.087818 -1.0165 0.82163 -0.041762 0.028292 
1553  0.087017 -1.0209 0.83006 -0.010583 0.029290 
1554  0.086417 -1.0241 0.83460 -0.025226 0.028748 
1555  0.086817 -1.0220 0.83127 -0.043246 0.028258 
1556  0.087017 -1.0209 0.83006 -0.036773 0.028316 
1557  0.090218 -1.0036 0.79105 -0.017092 0.029012 
1558  0.071614 -1.1127 0.87189 -0.013247 0.028843 
1559  0.089618 -1.0068 0.80028 -0.044995 0.028243 
1560  0.090418 -1.0026 0.78825 -0.028367 0.028598 
1561  0.086617 -1.0230 0.83294 -0.035744 0.028438 
1562  0.091418 -0.99733 0.77136 -0.049720 0.028108 
1563  0.079816 -1.0618 0.86333 -0.021467 0.028692 
1564  0.094619 -0.98085 0.70275 -0.045953 0.028251 
1565  0.086217 -1.0252 0.83614 0.0083284 0.030046 
1566  0.093819 -0.98493 0.72340 -0.048546 0.028247 
1567  0.078616 -1.0689 0.86555 0.010665 0.029586 
1568  0.084017 -1.0375 0.84907 -0.0053239 0.029403 
1569  0.098420 -0.96192 0.58781 -0.049020 0.028231 
1570  0.085817 -1.0275 0.83917 -0.016911 0.029191 
1571  0.088818 -1.0111 0.80993 -0.034865 0.028443 
1572  0.084417 -1.0353 0.84644 -0.029100 0.028583 
1573  0.11682 -0.87852 0.43110 0.078454 0.033052 
1574  0.090818 -1.0005 0.78178 -0.038969 0.028375 
1575  0.082817 -1.0443 0.85462 -0.0023019 0.029223 
1576  0.085017 -1.0319 0.84402 -0.037242 0.028405 
1577  0.087618 -1.0176 0.82405 -0.039148 0.028318 
1578  0.086017 -1.0264 0.83752 -0.018926 0.028876 
1579  0.090218 -1.0036 0.79105 -0.040125 0.028425 
1580  0.090418 -1.0026 0.78825 -0.035878 0.028452 
1581  0.082617 -1.0455 0.85541 0.0027060 0.029594 
1582  0.089818 -1.0058 0.79752 -0.032460 0.028534 
1583  0.082416 -1.0466 0.85611 -0.034040 0.028429 
1584  0.076215 -1.0835 0.86905 -0.0074112 0.029011 
1585  0.089418 -1.0079 0.80302 0.033972 0.030537 
1586  0.079816 -1.0618 0.86333 0.0033418 0.029364 
1587  0.089218 -1.0090 0.80445 -0.041317 0.028297 
1588  0.088618 -1.0122 0.81270 -0.033721 0.028417 
1589  0.083217 -1.0421 0.85262 -0.011546 0.029032 
1590  0.082216 -1.0478 0.85661 0.019377 0.030292 
1591  0.087217 -1.0198 0.82835 -0.022201 0.028847 
1592  0.093219 -0.98800 0.73580 -0.045755 0.028214 
1593  0.10402 -0.93518 0.49205 -0.061313 0.027974 
1594  0.096419 -0.97180 0.64707 -0.046998 0.028344 
1595  0.96079 1.3893 0.0069462 1.4249 0.11625 
1596  0.080616 -1.0571 0.86148 -0.010562 0.029167 
1597  0.088218 -1.0143 0.81749 -0.041004 0.028346 
1598  0.089418 -1.0079 0.80302 -0.031500 0.028517 
1599  0.089018 -1.0100 0.80679 -0.018194 0.028928 
1600  0.096619 -0.97081 0.64028 0.062340 0.032026 
1601  0.093419 -0.98697 0.73012 -0.029867 0.028587 
1602  0.080816 -1.0559 0.86082 -0.015251 0.029003 
1603  0.078616 -1.0689 0.86555 -0.016803 0.028775 
1604  0.091018 -0.99943 0.77787 -0.044312 0.028221 
1605  0.079816 -1.0618 0.86333 -0.015752 0.028815 
1606  0.088418 -1.0133 0.81533 0.024670 0.030444 
1607  0.091418 -0.99733 0.77136 -0.028876 0.028728 
1608  0.087217 -1.0198 0.82835 0.019578 0.030217 
1609  0.087417 -1.0187 0.82615 -0.0017603 0.029650 
1610  0.079616 -1.0630 0.86379 -0.011148 0.028928 
1611  0.087217 -1.0198 0.82835 -0.039897 0.028413 
1612  0.090818 -1.0005 0.78178 -0.031979 0.028640 
1613  0.085617 -1.0286 0.84040 0.030311 0.030535 
1614  0.096219 -0.97280 0.65601 -0.0039934 0.029640 
1615  0.079616 -1.0630 0.86379 -0.0041793 0.029225 
1616  0.070614 -1.1193 0.87229 -0.010722 0.028963 
1617  0.079816 -1.0618 0.86333 -0.017307 0.028951 
1618  0.078416 -1.0701 0.86596 0.028896 0.030156 
1619  0.085017 -1.0319 0.84402 0.011277 0.029910 
1620  0.078016 -1.0725 0.86639 -0.0019014 0.029305 
1621  0.081616 -1.0512 0.85874 -0.014288 0.028957 
1622  0.085817 -1.0275 0.83917 -0.025635 0.028735 
1623  0.083017 -1.0432 0.85338 0.00082007 0.029479 
1624  0.099820 -0.95511 0.55116 -0.049889 0.028200 
1625  0.092619 -0.99109 0.74717 -0.036690 0.028534 
1626  0.090418 -1.0026 0.78825 -0.042816 0.028267 
1627  0.078816 -1.0677 0.86524 -0.019779 0.028844 
1628  0.082617 -1.0455 0.85541 -0.012248 0.028968 
1629  0.086617 -1.0230 0.83294 -0.043296 0.028306 
1630  0.15703 -0.72982 0.32737 0.15032 0.037187 
1631  0.094219 -0.98289 0.71325 -0.038688 0.028466 
1632  0.080416 -1.0582 0.86177 -0.015615 0.028945 
1633  0.15943 -0.72200 0.32120 0.14869 0.036370 
1634  0.094619 -0.98085 0.70275 -0.041524 0.028413 
1635  0.085817 -1.0275 0.83917 -0.045692 0.028236 
1636  0.088418 -1.0133 0.81533 -0.029097 0.028663 
1637  0.088018 -1.0154 0.81948 -0.015648 0.029210 
1638  0.078616 -1.0689 0.86555 -0.013347 0.028988 
1639  0.088618 -1.0122 0.81270 0.024507 0.030549 
1640  0.087417 -1.0187 0.82615 0.029139 0.030650 
1641  0.089018 -1.0100 0.80679 -0.028061 0.028682 
1642  0.076815 -1.0798 0.86824 0.022585 0.030084 
1643  0.084617 -1.0341 0.84547 -0.013628 0.029085 
1644  0.094619 -0.98085 0.70275 -0.052376 0.028214 
1645  0.082617 -1.0455 0.85541 0.0073806 0.029817 
1646  0.083217 -1.0421 0.85262 -0.015756 0.029171 
1647  0.085617 -1.0286 0.84040 0.029199 0.030523 
1648  0.091618 -0.99629 0.76719 -0.053081 0.028060 
1649  0.073215 -1.1024 0.87122 0.0015448 0.029302 
1650  0.086017 -1.0264 0.83752 -0.029807 0.028752 
1651  0.086417 -1.0241 0.83460 -0.041606 0.028287 
1652  0.084817 -1.0330 0.84471 -0.0058807 0.029411 
1653  0.096819 -0.96981 0.63016 -0.017199 0.029234 
1654  0.090018 -1.0047 0.79463 -0.044627 0.028270 
1655  0.10062 -0.95126 0.53432 0.020678 0.030658 
1656  0.085817 -1.0275 0.83917 -0.026859 0.028758 
1657  0.080016 -1.0606 0.86281 -0.0022457 0.029381 
1658  0.084817 -1.0330 0.84471 -0.031625 0.028559 
1659  0.12102 -0.86110 0.41548 0.095916 0.033790 
1660  0.084017 -1.0375 0.84907 0.00056350 0.029544 
1661  0.10042 -0.95222 0.54358 -0.049025 0.028312 
1662  0.095819 -0.97480 0.66776 -0.035158 0.028558 
1663  0.079216 -1.0653 0.86467 -0.017329 0.028844 
1664  0.089818 -1.0058 0.79752 -0.019498 0.028960 
1665  0.092819 -0.99006 0.74434 -0.042727 0.028360 
1666  0.084817 -1.0330 0.84471 -0.016838 0.028987 
1667  0.086817 -1.0220 0.83127 -0.023302 0.028780 
1668  0.090218 -1.0036 0.79105 -0.044616 0.028278 
1669  0.080416 -1.0582 0.86177 -0.037895 0.028282 
1670  0.088018 -1.0154 0.81948 -0.033380 0.028594 
1671  0.091618 -0.99629 0.76719 -0.032953 0.028539 
1672  0.095819 -0.97480 0.66776 -0.051163 0.028296 
1673  0.081616 -1.0512 0.85874 0.022709 0.030093 
1674  0.073815 -1.0986 0.87081 -0.017509 0.028767 
1675  0.092018 -0.99420 0.76087 -0.045154 0.028210 
1676  0.73475 0.44248 0.095284 1.1236 0.098321 
1677  0.088618 -1.0122 0.81270 -0.012450 0.029306 
1678  0.077015 -1.0786 0.86795 0.011010 0.029778 
1679  0.092418 -0.99213 0.75137 -0.036133 0.028473 
1680  0.078016 -1.0725 0.86639 -0.015476 0.028820 
1681  0.070614 -1.1193 0.87229 0.020920 0.029796 
1682  0.084217 -1.0364 0.84784 -0.027780 0.028602 
1683  0.078616 -1.0689 0.86555 -0.0052881 0.029162 
1684  0.084017 -1.0375 0.84907 -0.0096984 0.029148 
1685  0.091218 -0.99838 0.77496 -0.041124 0.028293 
1686  0.080216 -1.0594 0.86242 -0.016433 0.028807 
1687  0.098620 -0.96094 0.58275 0.063071 0.031775 
1688  0.098220 -0.96290 0.59653 -0.048577 0.028166 
1689  0.077015 -1.0786 0.86795 0.032800 0.030417 
1690  0.093019 -0.98903 0.74004 -0.044127 0.028271 
1691  0.082016 -1.0489 0.85726 -0.026294 0.028692 
1692  0.085417 -1.0297 0.84194 -0.017906 0.028930 
1693  0.081016 -1.0547 0.86038 -0.043294 0.028247 
1694  0.083817 -1.0387 0.85003 -0.011720 0.029081 
1695  0.094019 -0.98390 0.71687 -0.034361 0.028507 
1696  0.083217 -1.0421 0.85262 -0.018999 0.028920 
1697  0.090018 -1.0047 0.79463 -0.046125 0.028122 
1698  0.075615 -1.0872 0.86957 -0.0070031 0.029055 
1699  0.078616 -1.0689 0.86555 -0.013666 0.028996 
1700  0.091618 -0.99629 0.76719 -0.041446 0.028332 
1701  0.085017 -1.0319 0.84402 -0.036953 0.028323 
1702  0.088418 -1.0133 0.81533 -0.012420 0.029088 
1703  0.093019 -0.98903 0.74004 -0.014617 0.029474 
1704  0.099020 -0.95899 0.57323 0.023124 0.030701 
1705  0.094619 -0.98085 0.70275 -0.016274 0.029161 
1706  0.091018 -0.99943 0.77787 -0.017488 0.029069 
1707  0.084617 -1.0341 0.84547 -0.011137 0.029229 
1708  0.072014 -1.1101 0.87173 -0.0024238 0.029313 
1709  0.074015 -1.0973 0.87067 0.0013568 0.029240 
1710  0.079416 -1.0642 0.86432 0.0045926 0.029579 
1711  0.087818 -1.0165 0.82163 -0.0075325 0.029442 
1712  0.087417 -1.0187 0.82615 -0.047148 0.028108 
1713  0.094619 -0.98085 0.70275 0.024375 0.030649 
1714  0.074015 -1.0973 0.87067 -0.0086648 0.028984 
1715  0.087217 -1.0198 0.82835 -0.040015 0.028329 
1716  0.084017 -1.0375 0.84907 -0.038995 0.028286 
1717  0.082016 -1.0489 0.85726 0.0070022 0.029627 
1718  0.076815 -1.0798 0.86824 -0.0015603 0.029268 
1719  0.085817 -1.0275 0.83917 0.035018 0.030705 
1720  0.082416 -1.0466 0.85611 -0.027513 0.028555 
1721  0.088218 -1.0143 0.81749 0.032821 0.030699 
1722  0.071414 -1.1140 0.87206 0.025476 0.030108 
1723  0.086217 -1.0252 0.83614 -0.035953 0.028405 
1724  0.085217 -1.0308 0.84304 -0.035529 0.028383 
1725  0.079016 -1.0665 0.86501 -0.016852 0.028900 
1726  0.088218 -1.0143 0.81749 -0.024505 0.028809 
1727  0.090018 -1.0047 0.79463 0.051445 0.031260 
1728  0.092018 -0.99420 0.76087 -0.034405 0.028522 
1729  0.086617 -1.0230 0.83294 -0.037208 0.028376 
1730  0.089218 -1.0090 0.80445 -0.029876 0.028689 
1731  0.077616 -1.0750 0.86704 -0.011654 0.029178 
1732  0.091018 -0.99943 0.77787 -0.025322 0.028908 
1733  0.073615 -1.0998 0.87099 -0.024462 0.028612 
1734  0.086217 -1.0252 0.83614 -0.041778 0.028281 
1735  0.088018 -1.0154 0.81948 -0.018019 0.028976 
1736  0.088618 -1.0122 0.81270 -0.027706 0.028625 
1737  0.094619 -0.98085 0.70275 -0.058867 0.027945 
1738  0.069414 -1.1273 0.87245 -4.2178e-05 0.029180 
1739  0.086017 -1.0264 0.83752 -0.040635 0.028313 
1740  0.084217 -1.0364 0.84784 -0.017904 0.028932 
1741  0.097820 -0.96487 0.60745 -0.047547 0.028368 
1742  0.068814 -1.1314 0.87257 0.0062629 0.029322 
1743  0.088818 -1.0111 0.80993 -0.018284 0.028990 
1744  0.083017 -1.0432 0.85338 -0.019444 0.028898 
1745  0.087818 -1.0165 0.82163 -0.027480 0.028674 
1746  0.098820 -0.95997 0.57859 -0.043879 0.028419 
1747  0.088218 -1.0143 0.81749 -0.030327 0.028690 
1748  0.085817 -1.0275 0.83917 -0.016747 0.028891 
1749  0.090018 -1.0047 0.79463 -0.034587 0.028528 
1750  0.093419 -0.98697 0.73012 -0.043679 0.028299 
1751  0.098220 -0.96290 0.59653 -0.050250 0.028152 
1752  0.087417 -1.0187 0.82615 0.044012 0.030865 
1753  0.086417 -1.0241 0.83460 -0.046775 0.028267 
1754  0.083417 -1.0409 0.85169 0.017476 0.030082 
1755  0.089018 -1.0100 0.80679 -0.033160 0.028593 
1756  0.087618 -1.0176 0.82405 -0.044732 0.028267 
1757  0.083617 -1.0398 0.85108 -0.020457 0.028830 
1758  0.087217 -1.0198 0.82835 -0.036581 0.028341 
1759  0.088818 -1.0111 0.80993 -0.031032 0.028617 
1760  0.093219 -0.98800 0.73580 -0.012691 0.029293 
1761  0.079016 -1.0665 0.86501 -0.037235 0.028327 
1762  0.091818 -0.99524 0.76440 -0.030660 0.028667 
1763  0.079216 -1.0653 0.86467 -0.011076 0.028952 
1764  0.085017 -1.0319 0.84402 -0.033388 0.028479 
1765  0.082617 -1.0455 0.85541 0.0068854 0.029744 
1766  0.090418 -1.0026 0.78825 -0.046264 0.028248 
1767  0.088818 -1.0111 0.80993 -0.045322 0.028265 
1768  0.080016 -1.0606 0.86281 0.0085979 0.029875 
1769  0.99400 2.2191 0.0016878 1.5749 0.12812 
1770  0.085217 -1.0308 0.84304 -0.041036 0.028280 
1771  0.075815 -1.0860 0.86945 -0.0042899 0.029194 
1772  0.082817 -1.0443 0.85462 -0.018582 0.028879 
1773  0.092018 -0.99420 0.76087 -0.022519 0.028933 
1774  0.084817 -1.0330 0.84471 -0.018595 0.028879 
1775  0.086217 -1.0252 0.83614 0.023305 0.030410 
1776  0.098020 -0.96388 0.60026 -0.055347 0.028192 
1777  0.084417 -1.0353 0.84644 -0.026944 0.028669 
1778  0.087818 -1.0165 0.82163 -0.038456 0.028428 
1779  0.083217 -1.0421 0.85262 -0.0039727 0.029367 
1780  0.086617 -1.0230 0.83294 -0.022640 0.028734 
1781  0.084217 -1.0364 0.84784 0.029068 0.030662 
1782  0.087217 -1.0198 0.82835 -0.014085 0.029101 
1783  0.088018 -1.0154 0.81948 -0.026545 0.028682 
1784  0.087017 -1.0209 0.83006 -0.025016 0.028760 
1785  0.086217 -1.0252 0.83614 -0.033241 0.028525 
1786  0.090818 -1.0005 0.78178 -0.049365 0.028229 
1787  0.086617 -1.0230 0.83294 -0.032882 0.028400 
1788  0.082216 -1.0478 0.85661 0.016281 0.029936 
1789  0.087618 -1.0176 0.82405 -0.027020 0.028846 
1790  0.087217 -1.0198 0.82835 -0.031866 0.028594 
1791  0.084617 -1.0341 0.84547 -0.026478 0.028741 
1792  0.086017 -1.0264 0.83752 -0.032568 0.028515 
1793  0.10762 -0.91865 0.47464 0.072888 0.032298 
1794  0.079016 -1.0665 0.86501 -0.022265 0.028542 
1795  0.091218 -0.99838 0.77496 -0.043046 0.028298 
1796  0.086217 -1.0252 0.83614 -0.041570 0.028235 
1797  0.076015 -1.0848 0.86924 -0.018227 0.028757 
1798  0.10042 -0.95222 0.54358 0.056108 0.032178 
1799  0.096819 -0.96981 0.63016 0.039288 0.031070 
1800  0.088418 -1.0133 0.81533 -0.038332 0.028456 
1801  0.092819 -0.99006 0.74434 -0.052611 0.028094 
1802  0.088618 -1.0122 0.81270 -0.031061 0.028602 
1803  0.081416 -1.0524 0.85924 -0.024480 0.028773 
1804  0.085017 -1.0319 0.84402 -0.026459 0.028893 
1805  0.096219 -0.97280 0.65601 -0.055155 0.028140 
1806  0.087417 -1.0187 0.82615 -0.0085175 0.029276 
1807  0.080616 -1.0571 0.86148 -0.010412 0.029088 
1808  0.096419 -0.97180 0.64707 -0.051266 0.028108 
1809  0.075815 -1.0860 0.86945 -0.013248 0.028967 
1810  0.083817 -1.0387 0.85003 -0.0048861 0.029141 
1811  0.086017 -1.0264 0.83752 0.051383 0.031164 
1812  0.086217 -1.0252 0.83614 0.032303 0.030494 
1813  0.10482 -0.93146 0.48867 0.072513 0.033051 
1814  0.097219 -0.96783 0.62245 -0.046660 0.028279 
1815  0.087818 -1.0165 0.82163 0.0079684 0.029909 
1816  0.092018 -0.99420 0.76087 -0.040459 0.028383 
1817  0.077816 -1.0738 0.86674 0.0080631 0.029665 
1818  0.077215 -1.0774 0.86768 -0.00088106 0.029190 
1819  0.089018 -1.0100 0.80679 0.0054696 0.029838 
1820  0.092418 -0.99213 0.75137 -0.016616 0.029125 
1821  0.091818 -0.99524 0.76440 -0.0057918 0.029534 
1822  0.077616 -1.0750 0.86704 -0.012542 0.029094 
1823  0.087417 -1.0187 0.82615 -0.030825 0.028587 
1824  0.082416 -1.0466 0.85611 -0.0096522 0.029247 
1825  0.086217 -1.0252 0.83614 -0.035198 0.028407 
1826  0.088618 -1.0122 0.81270 -0.033962 0.028463 
1827  0.089818 -1.0058 0.79752 -0.042924 0.028260 
1828  0.094819 -0.97984 0.69333 0.039611 0.031224 
1829  0.077816 -1.0738 0.86674 0.022433 0.030188 
1830  0.087017 -1.0209 0.83006 0.012057 0.029885 
1831  0.083617 -1.0398 0.85108 -0.029919 0.028577 
1832  0.13423 -0.80956 0.36790 0.12549 0.035553 
1833  0.087017 -1.0209 0.83006 -0.035661 0.028460 
1834  0.091218 -0.99838 0.77496 -0.032524 0.028700 
1835  0.076215 -1.0835 0.86905 0.0025557 0.029601 
1836  0.083017 -1.0432 0.85338 0.011115 0.030139 
1837  0.093619 -0.98595 0.72602 -0.045610 0.028251 
1838  0.088018 -1.0154 0.81948 -0.030138 0.028640 
1839  0.40208 -0.17233 0.18034 0.52830 0.059421 
1840  0.079016 -1.0665 0.86501 -0.020821 0.028677 
1841  0.080616 -1.0571 0.86148 -0.019077 0.028864 
1842  0.080216 -1.0594 0.86242 0.0045433 0.029560 
1843  0.086417 -1.0241 0.83460 -0.014747 0.029021 
1844  0.99840 2.7951 0.00038189 1.6528 0.13562 
1845  0.084017 -1.0375 0.84907 -0.011654 0.029049 
1846  0.080616 -1.0571 0.86148 -0.0090553 0.029187 
1847  0.092418 -0.99213 0.75137 -0.043378 0.028357 
1848  0.11642 -0.88020 0.43539 0.089129 0.033172 
1849  0.079816 -1.0618 0.86333 -0.0027512 0.029277 
1850  0.99520 2.3166 0.0011002 1.6251 0.13274 
1851  0.089618 -1.0068 0.80028 -0.042170 0.028379 
1852  0.083417 -1.0409 0.85169 -0.019939 0.028909 
1853  0.094819 -0.97984 0.69333 -0.021384 0.029006 
1854  0.096019 -0.97380 0.66144 -0.048474 0.028161 
1855  0.095819 -0.97480 0.66776 -0.046888 0.028300 
1856  0.089018 -1.0100 0.80679 0.051778 0.031208 
1857  0.086217 -1.0252 0.83614 -0.025714 0.028791 
1858  0.077616 -1.0750 0.86704 -0.012692 0.028898 
1859  0.083217 -1.0421 0.85262 -0.029862 0.028486 
1860  0.089218 -1.0090 0.80445 -0.045112 0.028209 
1861  0.088018 -1.0154 0.81948 -0.030855 0.028508 
1862  0.99320 2.1644 0.0019886 1.5965 0.12981 
1863  0.079216 -1.0653 0.86467 0.025223 0.030164 
1864  0.094219 -0.98289 0.71325 -0.010478 0.029425 
1865  0.21144 -0.57164 0.24145 0.24696 0.042792 
1866  0.092819 -0.99006 0.74434 -0.047858 0.028118 
1867  0.087818 -1.0165 0.82163 -0.0064996 0.029342 
1868  0.079416 -1.0642 0.86432 -0.0076533 0.029126 
1869  0.076615 -1.0811 0.86855 -0.0041872 0.029232 
1870  0.084217 -1.0364 0.84784 -0.027593 0.028656 
1871  0.076015 -1.0848 0.86924 0.0040749 0.029469 
1872  0.090418 -1.0026 0.78825 -0.034967 0.028546 
1873  0.096419 -0.97180 0.64707 -0.036376 0.028597 
1874  0.075215 -1.0897 0.86997 -0.0037244 0.029083 
1875  0.082617 -1.0455 0.85541 -0.039679 0.028316 
1876  0.092619 -0.99109 0.74717 -0.033369 0.028660 
1877  0.081016 -1.0547 0.86038 -0.0015420 0.029612 
1878  0.18044 -0.65726 0.27816 0.20090 0.039899 
1879  0.087217 -1.0198 0.82835 -0.026816 0.028665 
1880  0.077015 -1.0786 0.86795 -0.028863 0.028594 
1881  0.99940 3.2215 7.5015e-05 1.7881 0.14975 
1882  0.94939 1.2732 0.017894 1.3174 0.10470 
1883  0.94659 1.2485 0.020316 1.3196 0.10495 
1884  0.085217 -1.0308 0.84304 -0.036323 0.028437 
1885  0.091618 -0.99629 0.76719 -0.014192 0.029140 
1886  0.076015 -1.0848 0.86924 -0.013955 0.028830 
1887  0.087818 -1.0165 0.82163 -0.0097442 0.029311 
1888  0.094619 -0.98085 0.70275 -0.040100 0.028350 
1889  0.085817 -1.0275 0.83917 -0.026128 0.028643 
1890  0.087217 -1.0198 0.82835 -0.035857 0.028550 
1891  0.11622 -0.88105 0.43750 0.090744 0.033476 
1892  0.090018 -1.0047 0.79463 -0.039839 0.028411 
1893  0.085817 -1.0275 0.83917 -0.032642 0.028518 
1894  0.084417 -1.0353 0.84644 -0.033676 0.028505 
1895  0.073615 -1.0998 0.87099 -0.034024 0.028385 
1896  0.12222 -0.85623 0.40849 0.10145 0.034057 
1897  0.092619 -0.99109 0.74717 0.0032094 0.029787 
1898  0.080616 -1.0571 0.86148 -0.024257 0.028692 
1899  0.080416 -1.0582 0.86177 -0.025679 0.028677 
1900  0.99080 2.0321 0.0034007 1.5983 0.13030 
1901  0.080416 -1.0582 0.86177 0.023612 0.030054 
1902  0.085017 -1.0319 0.84402 -0.035087 0.028503 
1903  0.085617 -1.0286 0.84040 -0.020761 0.028860 
1904  0.091218 -0.99838 0.77496 -0.019738 0.028930 
1905  0.097620 -0.96585 0.61514 -0.054179 0.028107 
1906  0.085417 -1.0297 0.84194 -0.023622 0.028783 
1907  0.083417 -1.0409 0.85169 -0.020308 0.028802 
1908  0.082016 -1.0489 0.85726 -0.023491 0.028766 
1909  0.086217 -1.0252 0.83614 -0.024950 0.028740 
1910  0.081016 -1.0547 0.86038 -0.0018743 0.029313 
1911  0.085417 -1.0297 0.84194 0.043831 0.031039 
1912  0.089818 -1.0058 0.79752 -0.046264 0.028196 
1913  0.093619 -0.98595 0.72602 -0.050647 0.028143 
1914  0.089018 -1.0100 0.80679 0.020323 0.030239 
1915  0.085017 -1.0319 0.84402 -0.029518 0.028664 
1916  0.090818 -1.0005 0.78178 -0.038526 0.028394 
1917  0.090018 -1.0047 0.79463 -0.039008 0.028449 
1918  0.10022 -0.95318 0.54487 0.064174 0.032486 
1919  0.098820 -0.95997 0.57859 0.062166 0.032382 
1920  0.087618 -1.0176 0.82405 -0.029613 0.028554 
1921  0.088818 -1.0111 0.80993 -0.051862 0.028069 
1922  0.066413 -1.1479 0.87272 0.0060368 0.029358 
1923  0.087618 -1.0176 0.82405 -0.028566 0.028627 
1924  0.098220 -0.96290 0.59653 0.068591 0.032134 
1925  0.090018 -1.0047 0.79463 -0.010908 0.029325 
1926  0.085017 -1.0319 0.84402 0.014428 0.029986 
1927  0.086217 -1.0252 0.83614 -0.0083491 0.029155 
1928  0.086417 -1.0241 0.83460 -0.031697 0.028564 
1929  0.088618 -1.0122 0.81270 -0.039897 0.028330 
1930  0.077616 -1.0750 0.86704 -0.019602 0.028736 
1931  0.077616 -1.0750 0.86704 0.021589 0.030008 
1932  0.98780 1.9082 0.0046972 1.5807 0.12891 
1933  0.084417 -1.0353 0.84644 0.020541 0.029993 
1934  0.071414 -1.1140 0.87206 0.019565 0.029912 
1935  0.081416 -1.0524 0.85924 0.023864 0.030173 
1936  0.079216 -1.0653 0.86467 0.023709 0.030086 
1937  0.084017 -1.0375 0.84907 -0.021888 0.028752 
1938  0.12863 -0.83088 0.38383 0.11124 0.034667 
1939  0.098020 -0.96388 0.60026 -0.051645 0.028165 
1940  0.075415 -1.0885 0.86973 -0.012356 0.028955 
1941  0.097219 -0.96783 0.62245 -0.040102 0.028397 
1942  0.084017 -1.0375 0.84907 -0.029684 0.028482 
1943  0.081816 -1.0501 0.85818 -0.033816 0.028406 
1944  0.085217 -1.0308 0.84304 -0.041552 0.028254 
1945  0.081216 -1.0536 0.85984 -0.021878 0.028711 
1946  0.094219 -0.98289 0.71325 -0.046085 0.028338 
1947  0.086217 -1.0252 0.83614 -0.033978 0.028433 
1948  0.085217 -1.0308 0.84304 0.035038 0.030618 
1949  0.079616 -1.0630 0.86379 0.028724 0.030312 
1950  0.082617 -1.0455 0.85541 -0.014522 0.029067 
1951  0.099020 -0.95899 0.57323 0.069583 0.032344 
1952  0.093219 -0.98800 0.73580 -0.037034 0.028417 
1953  0.17003 -0.68852 0.30196 0.17973 0.038983 
1954  0.090418 -1.0026 0.78825 -0.038628 0.028485 
1955  0.091218 -0.99838 0.77496 0.059653 0.031606 
1956  0.071214 -1.1153 0.87213 0.016825 0.029775 
1957  0.093619 -0.98595 0.72602 -0.042410 0.028342 
1958  0.089818 -1.0058 0.79752 -0.043385 0.028242 
1959  0.085817 -1.0275 0.83917 -0.039024 0.028307 
1960  0.086417 -1.0241 0.83460 -0.035736 0.028495 
1961  0.081616 -1.0512 0.85874 0.010194 0.029678 
1962  0.071414 -1.1140 0.87206 -0.0099841 0.028942 
1963  0.99440 2.2493 0.0014003 1.6127 0.13176 
1964  0.084417 -1.0353 0.84644 -0.035776 0.028493 
1965  0.098420 -0.96192 0.58781 -0.045490 0.028460 
1966  0.090418 -1.0026 0.78825 -0.022645 0.028936 
1967  0.077415 -1.0762 0.86736 -0.030166 0.028464 
1968  0.10062 -0.95126 0.53432 0.067695 0.032070 
1969  0.088418 -1.0133 0.81533 -0.019078 0.028925 
1970  0.093019 -0.98903 0.74004 -0.041865 0.028336 
1971  0.98840 1.9304 0.0044086 1.5742 0.12820 
1972  0.99260 2.1275 0.0025584 1.6080 0.13150 
1973  0.085817 -1.0275 0.83917 -0.038868 0.028314 
1974  0.17363 -0.67754 0.29195 0.18032 0.038530 
1975  0.99220 2.1044 0.0028206 1.5876 0.12977 
1976  0.10282 -0.94080 0.50505 0.042647 0.031623 
1977  0.088818 -1.0111 0.80993 -0.035534 0.028468 
1978  0.092018 -0.99420 0.76087 -0.046443 0.028265 
1979  0.082817 -1.0443 0.85462 -0.017638 0.028925 
1980  0.082817 -1.0443 0.85462 -0.020579 0.028756 
1981  0.082817 -1.0443 0.85462 0.036384 0.030636 
1982  0.069014 -1.1300 0.87252 0.0037000 0.029262 
1983  0.95659 1.3431 0.0092535 1.4805 0.12286 
1984  0.95799 1.3580 0.0081150 1.4786 0.12224 
1985  0.95279 1.3050 0.013471 1.4645 0.12084 
1986  0.083617 -1.0398 0.85108 -0.028229 0.028535 
1987  0.080816 -1.0559 0.86082 0.00072593 0.029373 
1988  0.071014 -1.1167 0.87220 -0.0013810 0.029227 
1989  0.083417 -1.0409 0.85169 0.00021213 0.029469 
1990  0.092418 -0.99213 0.75137 0.056517 0.031473 
1991  0.094219 -0.98289 0.71325 0.055719 0.031379 
1992  0.10082 -0.95030 0.53158 -0.046339 0.028200 
1993  0.077015 -1.0786 0.86795 0.021080 0.030279 
1994  0.084217 -1.0364 0.84784 -0.019982 0.028868 
1995  0.095019 -0.97883 0.68495 -0.024733 0.028928 
1996  0.071414 -1.1140 0.87206 0.013321 0.029605 
1997  0.094819 -0.97984 0.69333 0.027142 0.030515 
1998  0.097019 -0.96882 0.62636 0.0049761 0.030013 
1999  0.085417 -1.0297 0.84194 -0.035292 0.028420 
2000  0.10102 -0.94934 0.52881 -0.059580 0.027999 
2001  0.073415 -1.1011 0.87111 0.019829 0.029977 
2002  0.087818 -1.0165 0.82163 -0.020663 0.028944 
2003  0.087618 -1.0176 0.82405 -0.039176 0.028363 
2004  0.88718 0.89561 0.042153 1.3244 0.11101 
2005  0.092619 -0.99109 0.74717 -0.039444 0.028354 
2006  0.093219 -0.98800 0.73580 -0.043985 0.028421 
2007  0.17604 -0.67031 0.28855 0.18396 0.038792 
2008  0.097019 -0.96882 0.62636 -0.045228 0.028388 
2009  0.099420 -0.95705 0.56197 -0.047244 0.028196 
2010  0.077215 -1.0774 0.86768 0.021561 0.030130 
2011  0.091418 -0.99733 0.77136 -0.037594 0.028389 
2012  0.092018 -0.99420 0.76087 -0.040034 0.028392 
2013  0.094219 -0.98289 0.71325 -0.040388 0.028439 
2014  0.086217 -1.0252 0.83614 -0.038846 0.028327 
2015  0.090218 -1.0036 0.79105 -0.044205 0.028246 
2016  0.083217 -1.0421 0.85262 0.018869 0.030185 
2017  0.57131 0.12474 0.14060 0.78999 0.075536 
2018  0.079416 -1.0642 0.86432 -0.015948 0.028850 
2019  0.094219 -0.98289 0.71325 -0.046450 0.028309 
2020  0.099020 -0.95899 0.57323 -0.045730 0.028309 
2021  0.093219 -0.98800 0.73580 0.041423 0.031299 
2022  0.096019 -0.97380 0.66144 -0.053006 0.028112 
2023  0.085817 -1.0275 0.83917 0.048029 0.031086 
2024  0.084217 -1.0364 0.84784 -0.047190 0.028234 
2025  0.092018 -0.99420 0.76087 -0.048059 0.028155 
2026  0.083017 -1.0432 0.85338 -0.027986 0.028632 
2027  0.092819 -0.99006 0.74434 -0.051119 0.028051 
2028  0.084217 -1.0364 0.84784 0.016080 0.030256 
2029  0.082016 -1.0489 0.85726 -0.0077209 0.029163 
2030  0.087618 -1.0176 0.82405 -0.029134 0.028592 
2031  0.091418 -0.99733 0.77136 -0.027684 0.028837 
2032  0.076415 -1.0823 0.86879 -0.025865 0.028536 
2033  0.083817 -1.0387 0.85003 -0.030621 0.028580 
2034  0.084217 -1.0364 0.84784 0.022612 0.030070 
2035  0.079416 -1.0642 0.86432 -0.036024 0.028379 
2036  0.086617 -1.0230 0.83294 -0.044414 0.028214 
2037  0.081616 -1.0512 0.85874 -0.039013 0.028349 
2038  0.087217 -1.0198 0.82835 -0.044826 0.028172 
2039  0.088618 -1.0122 0.81270 -0.041187 0.028202 
2040  0.078416 -1.0701 0.86596 -0.019388 0.028772 
2041  0.079616 -1.0630 0.86379 -0.021226 0.028753 
2042  0.086017 -1.0264 0.83752 -0.0037709 0.029413 
2043  0.089018 -1.0100 0.80679 0.0010809 0.029630 
2044  0.092218 -0.99316 0.75536 0.052997 0.031748 
2045  0.089018 -1.0100 0.80679 -0.039326 0.028361 
2046  0.088218 -1.0143 0.81749 -0.044053 0.028300 
2047  0.74195 0.45867 0.091552 1.0942 0.096029 
2048  0.10142 -0.94743 0.52457 0.017362 0.030620 
2049  0.087818 -1.0165 0.82163 0.0095332 0.029865 
2050  0.079016 -1.0665 0.86501 -0.014581 0.028905 
2051  0.076615 -1.0811 0.86855 -0.0022766 0.029218 
2052  0.076215 -1.0835 0.86905 0.0041022 0.029532 
2053  0.076815 -1.0798 0.86824 0.0042803 0.029638 
2054  0.19064 -0.62793 0.26379 0.20770 0.040225 
2055  0.090018 -1.0047 0.79463 -0.0077192 0.029479 
2056  0.084617 -1.0341 0.84547 -0.026515 0.028621 
2057  0.083617 -1.0398 0.85108 -0.013825 0.028961 
2058  0.88858 0.90172 0.038511 1.3455 0.11310 
2059  0.082817 -1.0443 0.85462 -0.031556 0.028513 
2060  0.088618 -1.0122 0.81270 -0.038755 0.028368 
2061  0.098620 -0.96094 0.58275 -0.052639 0.028107 
2062  0.089618 -1.0068 0.80028 -0.051050 0.028093 
2063  0.093819 -0.98493 0.72340 -0.047077 0.028257 
2064  0.085617 -1.0286 0.84040 -0.013399 0.028951 
2065  0.087017 -1.0209 0.83006 -0.040597 0.028339 
2066  0.086417 -1.0241 0.83460 -0.025468 0.028681 
2067  0.093619 -0.98595 0.72602 -0.029241 0.028697 
2068  0.090218 -1.0036 0.79105 -0.037168 0.028466 
2069  0.088618 -1.0122 0.81270 -0.026906 0.028733 
2070  0.92559 1.0948 0.023439 1.3957 0.11560 
2071  0.084017 -1.0375 0.84907 -0.023599 0.028741 
2072  0.088818 -1.0111 0.80993 -0.045084 0.028260 
2073  0.094819 -0.97984 0.69333 -0.039170 0.028470 
2074  0.090418 -1.0026 0.78825 -0.041240 0.028253 
2075  0.092218 -0.99316 0.75536 -0.040955 0.028336 
2076  0.090818 -1.0005 0.78178 -0.038510 0.028379 
2077  0.94419 1.2283 0.021122 1.4627 0.12164 
2078  0.089018 -1.0100 0.80679 -0.030777 0.028704 
2079  0.074815 -1.0922 0.87015 -0.0083751 0.028969 
2080  0.082817 -1.0443 0.85462 -0.019680 0.028734 
2081  0.095419 -0.97681 0.67589 -0.035032 0.028585 
2082  0.092819 -0.99006 0.74434 -0.046905 0.028254 
2083  0.078216 -1.0713 0.86609 -0.0049616 0.029091 
2084  0.097620 -0.96585 0.61514 -0.047276 0.028205 
2085  0.87538 0.84659 0.045800 1.3123 0.11038 
2086  0.083417 -1.0409 0.85169 0.0063184 0.029773 
2087  0.99080 2.0321 0.0034007 1.6070 0.13168 
2088  0.090018 -1.0047 0.79463 -0.039850 0.028390 
2089  0.086017 -1.0264 0.83752 -0.033258 0.028563 
2090  0.080616 -1.0571 0.86148 -0.022920 0.028661 
2091  0.086017 -1.0264 0.83752 -0.023257 0.028701 
2092  0.074415 -1.0948 0.87041 0.0068551 0.029458 
2093  0.068814 -1.1314 0.87257 0.0073880 0.029307 
2094  0.073015 -1.1037 0.87132 0.0077952 0.029510 
2095  0.075215 -1.0897 0.86997 0.0091463 0.029549 
2096  0.091218 -0.99838 0.77496 -0.044425 0.028264 
2097  0.090018 -1.0047 0.79463 -0.048300 0.028060 
2098  0.083217 -1.0421 0.85262 0.021852 0.030398 
2099  0.093219 -0.98800 0.73580 -0.038462 0.028506 
2100  0.094619 -0.98085 0.70275 0.024086 0.030563 
2101  0.079816 -1.0618 0.86333 -0.020115 0.028842 
2102  0.082016 -1.0489 0.85726 -0.025026 0.028782 
2103  0.077015 -1.0786 0.86795 -0.018093 0.028775 
2104  0.072815 -1.1049 0.87143 -0.013117 0.028717 
2105  0.071214 -1.1153 0.87213 -0.011245 0.028956 
2106  0.14383 -0.77471 0.34527 0.13091 0.035521 
2107  0.074415 -1.0948 0.87041 0.0077849 0.029625 
2108  0.095019 -0.97883 0.68495 -0.030732 0.028589 
2109  0.091418 -0.99733 0.77136 -0.049457 0.028044 
2110  0.12763 -0.83477 0.38640 0.10765 0.034762 
2111  0.086417 -1.0241 0.83460 -0.036650 0.028370 
2112  0.084017 -1.0375 0.84907 -0.030728 0.028553 
2113  0.073615 -1.0998 0.87099 -0.025411 0.028498 
2114  0.083617 -1.0398 0.85108 -0.021456 0.028679 
2115  0.79796 0.59654 0.073531 1.1880 0.10240 
2116  0.79636 0.59224 0.075117 1.1895 0.10216 
2117  0.95159 1.2935 0.016187 1.4625 0.12114 
2118  0.080216 -1.0594 0.86242 -0.018295 0.028972 
2119  0.091818 -0.99524 0.76440 -0.028562 0.028680 
2120  0.95219 1.2992 0.015317 1.4743 0.12236 
2121  0.099220 -0.95802 0.56542 -0.054850 0.028087 
2122  0.096619 -0.97081 0.64028 -0.042728 0.028359 
2123  0.088218 -1.0143 0.81749 0.031441 0.030913 
2124  0.94719 1.2537 0.019528 1.4448 0.11954 
2125  0.084417 -1.0353 0.84644 -0.0043214 0.029287 
2126  0.096619 -0.97081 0.64028 -0.052380 0.028134 
2127  0.70774 0.38411 0.10666 1.0481 0.093528 
2128  0.71114 0.39127 0.10285 1.0247 0.091084 
2129  0.72034 0.41092 0.10091 1.0425 0.092509 
2130  0.095619 -0.97581 0.67108 -0.046197 0.028240 
2131  0.089618 -1.0068 0.80028 -0.032343 0.028675 
2132  0.086817 -1.0220 0.83127 -0.027189 0.028627 
2133  0.090218 -1.0036 0.79105 -0.029397 0.028588 
2134  0.085417 -1.0297 0.84194 -0.035937 0.028446 
2135  0.10002 -0.95415 0.54992 0.061235 0.031800 
2136  0.090418 -1.0026 0.78825 -0.045822 0.028227 
2137  0.098620 -0.96094 0.58275 -0.053333 0.028150 
2138  0.089218 -1.0090 0.80445 -0.041955 0.028287 
2139  0.085617 -1.0286 0.84040 -0.0072964 0.029406 
2140  0.083217 -1.0421 0.85262 -0.011749 0.029050 
2141  0.082817 -1.0443 0.85462 0.026520 0.030378 
2142  0.080616 -1.0571 0.86148 -0.030722 0.028461 
2143  0.087417 -1.0187 0.82615 -0.031652 0.028543 
2144  0.080016 -1.0606 0.86281 0.0022394 0.029629 
2145  0.086417 -1.0241 0.83460 -0.0013521 0.029421 
2146  0.090618 -1.0015 0.78532 0.0017620 0.029470 
2147  0.084017 -1.0375 0.84907 0.0015744 0.029375 
2148  0.084217 -1.0364 0.84784 -0.040378 0.028305 
2149  0.082016 -1.0489 0.85726 -0.012669 0.029160 
2150  0.20404 -0.59117 0.24902 0.23738 0.042558 
2151  0.19884 -0.60522 0.26013 0.22756 0.041876 
2152  0.087217 -1.0198 0.82835 -0.037326 0.028514 
2153  0.076615 -1.0811 0.86855 0.028827 0.030192 
2154  0.084217 -1.0364 0.84784 0.040154 0.030903 
2155  0.094019 -0.98390 0.71687 -0.045521 0.028290 
2156  0.95259 1.3030 0.014414 1.4477 0.11970 
2157  0.093819 -0.98493 0.72340 -0.036926 0.028494 
2158  0.094019 -0.98390 0.71687 -0.031216 0.028613 
2159  0.083817 -1.0387 0.85003 -0.028637 0.028649 
2160  0.090818 -1.0005 0.78178 -0.037806 0.028328 
2161  0.081816 -1.0501 0.85818 -0.026090 0.028637 
2162  0.085417 -1.0297 0.84194 -0.034142 0.028527 
2163  0.091218 -0.99838 0.77496 -0.035499 0.028581 
2164  0.094219 -0.98289 0.71325 -0.028252 0.028736 
2165  0.41048 -0.15720 0.17702 0.56840 0.063365 
2166  0.41328 -0.15218 0.16699 0.57592 0.063579 
2167  0.079416 -1.0642 0.86432 0.014645 0.029736 
2168  0.095219 -0.97782 0.68201 -0.025913 0.029000 
2169  0.077215 -1.0774 0.86768 0.0039648 0.029570 
2170  0.078016 -1.0725 0.86639 0.00074943 0.029462 
2171  0.090218 -1.0036 0.79105 -0.036268 0.028432 
2172  0.090618 -1.0015 0.78532 -0.045513 0.028237 
2173  0.093019 -0.98903 0.74004 -0.043485 0.028375 
2174  0.090418 -1.0026 0.78825 -0.036294 0.028460 
2175  0.088018 -1.0154 0.81948 -0.032522 0.028515 
2176  0.090618 -1.0015 0.78532 -0.025977 0.028672 
2177  0.092018 -0.99420 0.76087 -0.036742 0.028529 
2178  0.092819 -0.99006 0.74434 -0.054689 0.028004 
2179  0.74915 0.47515 0.084044 1.0911 0.095351 
2180  0.093419 -0.98697 0.73012 -0.046304 0.028151 
2181  0.39628 -0.18283 0.18364 0.52969 0.059806 
2182  0.080416 -1.0582 0.86177 -0.010295 0.029107 
2183  0.92559 1.0948 0.023439 1.3929 0.11540 
2184  0.082817 -1.0443 0.85462 -0.032343 0.028393 
2185  0.077215 -1.0774 0.86768 -0.015329 0.028914 
2186  0.087618 -1.0176 0.82405 -0.045329 0.028230 
2187  0.083617 -1.0398 0.85108 -0.038298 0.028324 
2188  0.084617 -1.0341 0.84547 -0.043806 0.028191 
2189  0.076615 -1.0811 0.86855 -0.035882 0.028328 
2190  0.95299 1.3069 0.012479 1.4560 0.12041 
2191  0.77495 0.53701 0.080178 1.1366 0.098756 
2192  0.076615 -1.0811 0.86855 -0.019111 0.028976 
2193  0.084417 -1.0353 0.84644 -0.017573 0.028966 
2194  0.080616 -1.0571 0.86148 -0.016171 0.028993 
2195  0.61252 0.19888 0.12857 0.88577 0.082728 
2196  0.084017 -1.0375 0.84907 -0.024586 0.028714 
2197  0.085617 -1.0286 0.84040 -0.044177 0.028317 
2198  0.094819 -0.97984 0.69333 -0.046290 0.028235 
2199  0.098820 -0.95997 0.57859 -0.051932 0.028207 
2200  0.084017 -1.0375 0.84907 -0.015182 0.028918 
2201  0.089018 -1.0100 0.80679 -0.032227 0.028668 
2202  0.081816 -1.0501 0.85818 -0.034599 0.028403 
2203  0.090018 -1.0047 0.79463 -0.039062 0.028489 
2204  0.094819 -0.97984 0.69333 -0.046783 0.028246 
2205  0.092619 -0.99109 0.74717 -0.047119 0.028201 
2206  0.096219 -0.97280 0.65601 -0.051975 0.028051 
2207  0.095019 -0.97883 0.68495 -0.046805 0.028207 
2208  0.81296 0.63814 0.063938 1.2135 0.10397 
2209  0.081016 -1.0547 0.86038 -0.034182 0.028449 
2210  0.090618 -1.0015 0.78532 -0.043051 0.028252 
2211  0.085817 -1.0275 0.83917 -0.028876 0.028600 
2212  0.092018 -0.99420 0.76087 -0.044650 0.028228 
2213  0.91398 1.0264 0.028078 1.2495 0.099853 
2214  0.92038 1.0630 0.025759 1.2625 0.10077 
2215  0.089218 -1.0090 0.80445 -0.032753 0.028580 
2216  0.081016 -1.0547 0.86038 -0.034563 0.028319 
2217  0.081616 -1.0512 0.85874 -0.032479 0.028454 
2218  0.089218 -1.0090 0.80445 -0.027183 0.028695 
2219  0.91858 1.0524 0.026895 1.2638 0.10101 
2220  0.090618 -1.0015 0.78532 -0.022140 0.028885 
2221  0.88798 0.89910 0.039757 1.3276 0.11150 
2222  0.89838 0.94648 0.032021 1.3554 0.11360 
2223  0.89298 0.92137 0.035946 1.3311 0.11128 
2224  0.94999 1.2787 0.017055 1.4535 0.12069 
2225  0.084217 -1.0364 0.84784 -0.00058517 0.029452 
2226  0.088018 -1.0154 0.81948 -0.043564 0.028282 
2227  0.92138 1.0689 0.024613 1.3844 0.11489 
2228  0.069814 -1.1246 0.87238 0.012417 0.029643 
2229  0.076815 -1.0798 0.86824 -0.016515 0.028917 
2230  0.094619 -0.98085 0.70275 -0.037262 0.028489 
2231  0.84437 0.73444 0.049070 1.2533 0.10614 
2232  0.086217 -1.0252 0.83614 -0.033697 0.028494 
2233  0.084617 -1.0341 0.84547 -0.036250 0.028483 
2234  0.088818 -1.0111 0.80993 -0.032728 0.028570 
2235  0.087618 -1.0176 0.82405 -0.0047347 0.029503 
2236  0.078016 -1.0725 0.86639 -0.012679 0.029190 
2237  0.65953 0.28716 0.11725 0.97579 0.089197 
2238  0.66333 0.29453 0.11508 0.97092 0.088893 
2239  0.088218 -1.0143 0.81749 -0.010527 0.029233 
2240  0.077015 -1.0786 0.86795 -0.024317 0.028703 
2241  0.89358 0.92410 0.034654 1.3531 0.11332 
2242  0.077616 -1.0750 0.86704 -0.020885 0.028619 
2243  0.088418 -1.0133 0.81533 -0.034562 0.028532 
2244  0.41308 -0.15254 0.17038 0.59029 0.065378 
2245  0.41168 -0.15505 0.17372 0.56642 0.063023 
2246  0.074615 -1.0935 0.87022 0.010422 0.029577 
2247  0.095219 -0.97782 0.68201 -0.049227 0.028079 
2248  0.99640 2.4420 0.00081555 1.6547 0.13592 
2249  0.99720 2.5515 0.00058345 1.6455 0.13497 
2250  0.077816 -1.0738 0.86674 0.0029353 0.029494 
2251  0.071414 -1.1140 0.87206 -0.00051879 0.029207 
2252  0.076215 -1.0835 0.86905 0.0010597 0.029305 
2253  0.94839 1.2643 0.018716 1.4441 0.11774 
2254  0.087217 -1.0198 0.82835 0.0040682 0.029659 
2255  0.088618 -1.0122 0.81270 -0.033348 0.028565 
2256  0.082416 -1.0466 0.85611 -0.010425 0.029013 
2257  0.092418 -0.99213 0.75137 0.0071858 0.029913 
2258  0.81836 0.65374 0.062275 1.2117 0.10385 
2259  0.10122 -0.94839 0.52599 0.065274 0.031966 
2260  0.079816 -1.0618 0.86333 0.032116 0.030440 
2261  0.81036 0.63075 0.067182 1.2158 0.10462 
2262  0.083017 -1.0432 0.85338 -0.019811 0.028803 
2263  0.090818 -1.0005 0.78178 -0.017852 0.029048 
2264  0.50830 0.014423 0.15738 0.72555 0.073100 
2265  0.20024 -0.60141 0.25277 0.25221 0.044282 
2266  0.13643 -0.80140 0.35961 0.11117 0.035682 
2267  0.13903 -0.79189 0.35396 0.11795 0.035943 
2268  0.99060 2.0227 0.0041208 1.5769 0.12849 
2269  0.076415 -1.0823 0.86879 -0.014839 0.028910 
2270  0.75415 0.48679 0.082105 1.1230 0.098510 
2271  0.082416 -1.0466 0.85611 -0.028062 0.028507 
2272  0.077816 -1.0738 0.86674 -0.027585 0.028531 
2273  0.36767 -0.23548 0.19041 0.59239 0.069222 
2274  0.089618 -1.0068 0.80028 -0.031145 0.028724 
2275  0.44909 -0.088748 0.16355 0.64478 0.068359 
2276  0.99260 2.1275 0.0025584 1.5896 0.12939 
2277  0.091218 -0.99838 0.77496 -0.033866 0.028497 
2278  0.090218 -1.0036 0.79105 -0.034260 0.028602 
2279  0.88398 0.88190 0.043344 1.2797 0.10645 
2280  0.74435 0.46413 0.089702 1.1087 0.097706 
2281  0.088018 -1.0154 0.81948 0.045115 0.031213 
2282  0.097820 -0.96487 0.60745 -0.051305 0.028195 
2283  0.32206 -0.32325 0.20775 0.43755 0.055372 
2284  0.70194 0.37200 0.10857 1.0243 0.091519 
2285  0.95459 1.3227 0.011433 1.4688 0.12159 
2286  0.081416 -1.0524 0.85924 -0.012250 0.029022 
2287  0.60412 0.18356 0.13335 0.87982 0.082757 
2288  0.74875 0.47423 0.085944 1.1112 0.097423 
2289  0.087017 -1.0209 0.83006 -0.034300 0.028553 
2290  0.085217 -1.0308 0.84304 -0.023934 0.028800 
2291  0.90018 0.95511 0.030683 1.3534 0.11321 
2292  0.84817 0.74712 0.047431 1.2710 0.10799 
2293  0.83337 0.69907 0.055734 1.2315 0.10312 
2294  0.091418 -0.99733 0.77136 -0.013756 0.029274 
2295  0.073815 -1.0986 0.87081 -0.0064614 0.028978 
2296  0.70934 0.38747 0.10477 1.0389 0.092613 
2297  0.080616 -1.0571 0.86148 -0.019888 0.028790 
2298  0.079416 -1.0642 0.86432 -0.017189 0.028806 
2299  0.61972 0.21210 0.12617 0.90238 0.084323 
2300  0.098220 -0.96290 0.59653 -0.045545 0.028279 
2301  0.55131 0.089450 0.14328 0.79268 0.077276 
2302  0.081216 -1.0536 0.85984 -0.031376 0.028542 
2303  0.73515 0.44337 0.093436 1.0864 0.096054 
2304  0.097419 -0.96684 0.61762 -0.056125 0.028068 
2305  0.070814 -1.1180 0.87224 0.014587 0.029663 
2306  0.076215 -1.0835 0.86905 -0.014057 0.028875 
2307  0.074415 -1.0948 0.87041 -0.016324 0.028827 
2308  0.081416 -1.0524 0.85924 -0.035794 0.028328 
2309  0.087217 -1.0198 0.82835 -0.034087 0.028482 
2310  0.60032 0.17667 0.13805 0.87036 0.082154 
2311  0.083417 -1.0409 0.85169 -0.024657 0.028892 
2312  0.88718 0.89561 0.042153 1.3315 0.11164 
2313  0.88078 0.86850 0.044549 1.3281 0.11155 
2314  0.079616 -1.0630 0.86379 -0.024811 0.028600 
2315  0.075415 -1.0885 0.86973 -0.022194 0.028623 
2316  0.076815 -1.0798 0.86824 -0.019110 0.028750 
2317  0.072214 -1.1088 0.87171 -0.0031916 0.029126 
2318  0.087417 -1.0187 0.82615 -0.043803 0.028205 
2319  0.075215 -1.0897 0.86997 -0.0039484 0.029086 
2320  0.090618 -1.0015 0.78532 -0.041356 0.028310 
2321  0.089018 -1.0100 0.80679 -0.038675 0.028287 
2322  0.092418 -0.99213 0.75137 -0.042181 0.028247 
2323  0.093419 -0.98697 0.73012 -0.045148 0.028203 
2324  0.082016 -1.0489 0.85726 -0.029764 0.028541 
2325  0.094619 -0.98085 0.70275 -0.038906 0.028366 
2326  0.78796 0.57008 0.076767 1.1548 0.099533 
2327  0.60132 0.17848 0.13571 0.87143 0.082223 
2328  0.076815 -1.0798 0.86824 0.016041 0.029880 
2329  0.091618 -0.99629 0.76719 -0.037428 0.028456 
2330  0.90818 0.99524 0.029327 1.3750 0.11500 
2331  0.091218 -0.99838 0.77496 -0.046728 0.028288 
2332  0.82697 0.67935 0.057386 1.2242 0.10417 
2333  0.80656 0.62009 0.068801 1.1919 0.10209 
2334  0.67554 0.31848 0.11071 0.99678 0.090196 
2335  0.093419 -0.98697 0.73012 -0.039569 0.028512 
2336  0.088618 -1.0122 0.81270 -0.031091 0.028543 
2337  0.088818 -1.0111 0.80993 0.046336 0.031316 
2338  0.092218 -0.99316 0.75536 -0.035894 0.028466 
2339  0.092018 -0.99420 0.76087 -0.049210 0.028096 
2340  0.088618 -1.0122 0.81270 -0.048629 0.028161 
2341  0.089818 -1.0058 0.79752 -0.042135 0.028301 
2342  0.22184 -0.54502 0.22988 0.27720 0.045438 
2343  0.83557 0.70599 0.050792 1.2496 0.10629 
2344  0.16603 -0.70095 0.30524 0.18230 0.039494 
2345  0.090618 -1.0015 0.78532 -0.040805 0.028348 
2346  0.090818 -1.0005 0.78178 -0.041068 0.028369 
2347  0.075815 -1.0860 0.86945 -0.017438 0.028823 
2348  0.097219 -0.96783 0.62245 0.060916 0.031652 
2349  0.096619 -0.97081 0.64028 0.059788 0.031600 
2350  0.099220 -0.95802 0.56542 0.065614 0.031940 
2351  0.076415 -1.0823 0.86879 0.0030210 0.029335 
2352  0.066413 -1.1479 0.87272 0.0051440 0.029308 
2353  0.83377 0.70033 0.054127 1.2377 0.10538 
2354  0.076615 -1.0811 0.86855 0.016863 0.029945 
2355  0.090418 -1.0026 0.78825 -0.046080 0.028169 
2356  0.52430 0.042255 0.14888 0.75441 0.074981 
2357  0.11902 -0.86933 0.42004 0.088458 0.034028 
2358  0.83457 0.70284 0.052478 1.2417 0.10551 
2359  0.081616 -1.0512 0.85874 0.014257 0.029977 
2360  0.082416 -1.0466 0.85611 0.034061 0.030839 
2361  0.089818 -1.0058 0.79752 -0.033741 0.028507 
2362  0.17263 -0.68057 0.29532 0.17657 0.038958 
2363  0.093619 -0.98595 0.72602 -0.039021 0.028350 
2364  0.090018 -1.0047 0.79463 -0.041117 0.028368 
2365  0.15523 -0.73576 0.33342 0.15451 0.037955 
2366  0.10722 -0.92046 0.48000 0.079332 0.032800 
2367  0.075815 -1.0860 0.86945 -0.0012662 0.029296 
2368  0.081616 -1.0512 0.85874 -0.0040560 0.029202 
2369  0.091218 -0.99838 0.77496 -0.045613 0.028270 
2370  0.083817 -1.0387 0.85003 -0.0040874 0.029229 
2371  0.080216 -1.0594 0.86242 -0.0096574 0.029111 
2372  0.069014 -1.1300 0.87252 -0.016904 0.028734 
2373  0.53411 0.059342 0.14606 0.77361 0.076832 
2374  0.089818 -1.0058 0.79752 -0.030041 0.028600 
2375  0.089418 -1.0079 0.80302 -0.032759 0.028664 
2376  0.13323 -0.81331 0.37330 0.11531 0.035635 
2377  0.13863 -0.79334 0.35680 0.12415 0.036061 
2378  0.16103 -0.71683 0.31491 0.17152 0.038948 
2379  0.81196 0.63529 0.065571 1.2233 0.10527 
2380  0.80616 0.61898 0.071924 1.1845 0.10135 
2381  0.092819 -0.99006 0.74434 -0.045873 0.028283 
2382  0.099020 -0.95899 0.57323 -0.045042 0.028321 
2383  0.10182 -0.94553 0.51127 0.048684 0.032023 
2384  0.80636 0.61954 0.070381 1.2105 0.10437 
2385  0.13903 -0.79189 0.35396 0.13504 0.036425 
2386  0.99060 2.0227 0.0041208 1.5575 0.12610 
2387  0.086817 -1.0220 0.83127 -0.037108 0.028486 
2388  0.089418 -1.0079 0.80302 -0.042549 0.028222 
2389  0.38588 -0.20181 0.18698 0.53589 0.061688 
2390  0.51350 0.023462 0.15174 0.72747 0.072975 
2391  0.081016 -1.0547 0.86038 0.029878 0.030344 
2392  0.74555 0.46687 0.087838 1.0974 0.096282 
2393  0.080216 -1.0594 0.86242 -0.023284 0.028632 
2394  0.65533 0.27906 0.11941 0.95443 0.087009 
2395  0.088818 -1.0111 0.80993 -0.034122 0.028577 
2396  0.085817 -1.0275 0.83917 -0.032121 0.028563 
2397  0.089618 -1.0068 0.80028 -0.030652 0.028609 
2398  0.078416 -1.0701 0.86596 -0.015456 0.028793 
2399  0.12743 -0.83555 0.39146 0.11785 0.035308 
2400  0.17804 -0.66435 0.28511 0.20874 0.041185 
2401  0.092018 -0.99420 0.76087 -0.051224 0.028075 
2402  0.73235 0.43714 0.097117 1.0806 0.095455 
2403  0.091818 -0.99524 0.76440 -0.043782 0.028202 
2404  0.087017 -1.0209 0.83006 -0.036439 0.028378 
2405  0.72114 0.41264 0.099030 1.0682 0.095215 
2406  0.097219 -0.96783 0.62245 -0.056639 0.028019 
2407  0.96459 1.4353 0.0057940 1.4899 0.12111 
2408  0.090418 -1.0026 0.78825 -0.032477 0.028632 
2409  0.089418 -1.0079 0.80302 -0.028282 0.028640 
2410  0.78156 0.55362 0.078454 1.1580 0.10011 
2411  0.084417 -1.0353 0.84644 -0.022090 0.028813 
2412  0.31566 -0.33605 0.21125 0.42933 0.054643 
2413  0.078216 -1.0713 0.86609 -0.0084435 0.029047 
2414  0.085617 -1.0286 0.84040 -0.0040580 0.029245 
2415  0.12903 -0.82933 0.38123 0.12486 0.035783 
2416  0.085817 -1.0275 0.83917 -0.024669 0.028620 
2417  0.077215 -1.0774 0.86768 -0.029736 0.028473 
2418  0.082416 -1.0466 0.85611 -0.030837 0.028359 
2419  0.12683 -0.83789 0.39396 0.11522 0.035225 
2420  0.66533 0.29843 0.11291 0.97710 0.089092 
2421  0.31126 -0.34493 0.21474 0.42362 0.054847 
2422  0.094819 -0.97984 0.69333 -0.044495 0.028382 
2423  0.15983 -0.72070 0.31807 0.18146 0.039671 
2424  0.95499 1.3267 0.010371 1.4752 0.12195 
2425  0.35547 -0.25844 0.19721 0.49161 0.058770 
2426  0.89758 0.94269 0.033325 1.3524 0.11315 
2427  0.51110 0.019290 0.15457 0.73806 0.074334 
2428  0.89078 0.91146 0.037232 1.3492 0.11354 
2429  0.15403 -0.73975 0.33640 0.14891 0.036796 
2430  0.18564 -0.64215 0.26744 0.20819 0.040894 
2431  0.081016 -1.0547 0.86038 0.034948 0.030604 
2432  0.092418 -0.99213 0.75137 -0.045161 0.028258 
2433  0.096819 -0.96981 0.63016 -0.049833 0.028198 
2434  0.089818 -1.0058 0.79752 -0.033515 0.028627 
2435  0.094819 -0.97984 0.69333 -0.041486 0.028330 
2436  0.082817 -1.0443 0.85462 -0.030033 0.028512 
2437  0.094419 -0.98187 0.70638 0.063965 0.032324 
2438  0.10082 -0.95030 0.53158 0.070847 0.032632 
2439  0.079816 -1.0618 0.86333 -0.025900 0.028504 
2440  0.16483 -0.70473 0.30849 0.17270 0.038829 
2441  0.087618 -1.0176 0.82405 -0.032085 0.028535 
2442  0.19924 -0.60413 0.25647 0.23443 0.042681 
2443  0.82136 0.66257 0.060640 1.2166 0.10416 
2444  0.085217 -1.0308 0.84304 -0.031309 0.028516 
2445  0.36527 -0.23997 0.19380 0.48747 0.057268 
2446  0.088218 -1.0143 0.81749 -0.028282 0.028571 
2447  0.21244 -0.56904 0.23763 0.26153 0.044423 
2448  0.13463 -0.80807 0.36517 0.12591 0.035705 
2449  0.079216 -1.0653 0.86467 0.035159 0.030679 
2450  0.073015 -1.1037 0.87132 -0.0081081 0.029005 
2451  0.085017 -1.0319 0.84402 -0.024762 0.028612 
2452  0.082416 -1.0466 0.85611 -0.014572 0.028900 
2453  0.072214 -1.1088 0.87171 -0.015040 0.028829 
2454  0.096419 -0.97180 0.64707 -0.051986 0.028093 
2455  0.093219 -0.98800 0.73580 -0.042318 0.028396 
2456  0.60872 0.19193 0.13096 0.88210 0.082800 
2457  0.088018 -1.0154 0.81948 -0.049787 0.028181 
2458  0.089818 -1.0058 0.79752 -0.031471 0.028619 
2459  0.092018 -0.99420 0.76087 -0.048204 0.028201 
2460  0.091218 -0.99838 0.77496 -0.047206 0.028141 
2461  0.076815 -1.0798 0.86824 0.011316 0.029795 
2462  0.82637 0.67754 0.059001 1.2084 0.10286 
2463  0.097820 -0.96487 0.60745 -0.052707 0.028071 
2464  0.094019 -0.98390 0.71687 -0.049983 0.028185 
2465  0.090218 -1.0036 0.79105 -0.039098 0.028404 
2466  0.64493 0.25920 0.12380 0.95159 0.087609 
2467  0.089018 -1.0100 0.80679 -0.048071 0.028164 
2468  0.64693 0.26300 0.12162 0.92707 0.085280 
2469  0.079216 -1.0653 0.86467 -0.020203 0.028833 
2470  0.084217 -1.0364 0.84784 -0.025533 0.028773 
2471  0.15803 -0.72655 0.32430 0.17206 0.038910 
2472  0.096219 -0.97280 0.65601 -0.058310 0.028032 
2473  0.077415 -1.0762 0.86736 0.035302 0.030479 
2474  0.072615 -1.1062 0.87152 0.031329 0.030201 
2475  0.075215 -1.0897 0.86997 0.032211 0.030248 
