# Supplementary material for: Genomic insights into population structure and adaptive variation of Pimelodus yuma and Pimelodus grosskopfii in the Magdalena-Cauca Basin
Source: PLoS One. 2026 Jun 5;21(6):e0351301. doi: 10.1371/journal.pone.0351301 (PMC13240932; doi:10.1371/journal.pone.0351301)
Supplement: S5 Table — (TXT) [file pone.0351301.s005.txt]

	prob	log10(PO)	qval	alpha	fst
1	0.0936187	-0.985948	0.869341	0.033548	0.046586
2	0.090418	-10.026	0.88324	-0.025003	0.043771
3	0.09822	-0.9629	0.84592	0.03014	0.046478
4	0.079016	-10.665	0.90115	0.0016818	0.044792
5	0.093219	-0.988	0.87167	0.028959	0.046397
6	0.10762	-0.91865	0.8197	0.055894	0.048132
7	0.10262	-0.94174	0.83125	0.049026	0.047808
8	0.10502	-0.93054	0.82534	0.064799	0.048763
9	0.077816	-10.738	0.90171	0.0011488	0.044725
10	0.09782	-0.96487	0.84742	-0.052349	0.042901
11	0.09802	-0.96388	0.8469	0.040866	0.04713
12	0.093019	-0.98903	0.87253	-0.037688	0.043394
13	0.088618	-10.122	0.88869	0.017133	0.045546
14	0.080616	-10.571	0.90015	-0.029292	0.043391
15	0.093219	-0.988	0.87167	-0.044641	0.04309
16	0.10742	-0.91956	0.82009	0.058088	0.048334
17	0.082817	-10.443	0.89832	-0.018033	0.043962
18	0.082617	-10.455	0.8985	-0.018962	0.043748
19	0.091218	-0.99838	0.8804	-0.021502	0.043949
20	0.088018	-10.154	0.89019	-0.01763	0.043987
21	0.087417	-10.187	0.89132	-0.016492	0.04405
22	0.088418	-10.133	0.8892	-0.021735	0.043791
23	0.083817	-10.387	0.89707	0.0012404	0.044669
24	0.95499	13.267	0.0083417	14.842	0.1555
25	0.95059	12.842	0.017619	14.595	0.15299
26	0.083217	-10.421	0.89785	-0.0041162	0.044551
27	0.082016	-10.489	0.89909	-0.011775	0.044109
28	0.078616	-10.689	0.90134	0.007917	0.04512
29	0.086817	-10.220	0.89255	-0.034154	0.043333
30	0.087017	-10.209	0.89217	0.016328	0.045458
31	0.082817	-10.443	0.89832	-0.031172	0.043339
32	0.084617	-10.341	0.89612	-0.032272	0.043399
33	0.080416	-10.582	0.90031	-0.028926	0.043439
34	0.10342	-0.93798	0.82911	0.046243	0.047514
35	0.091218	-0.99838	0.8804	-0.023393	0.043894
36	0.087017	-10.209	0.89217	-0.030866	0.043412
37	0.071414	-11.140	0.90336	0.0018321	0.04439
38	0.094419	-0.98187	0.86526	0.041206	0.047074
39	0.074215	-10.960	0.90283	0.032178	0.045962
40	0.16063	-0.71812	0.72425	0.16352	0.055844
41	0.085817	-10.275	0.89433	-0.035884	0.043279
42	0.094819	-0.97984	0.86295	-0.043581	0.04295
43	0.096219	-0.9728	0.85582	-0.042809	0.043123
44	0.083617	-10.398	0.89735	-0.050301	0.042712
45	0.16943	-0.69037	0.72086	0.19421	0.059019
46	0.094419	-0.98187	0.86526	0.027041	0.04634
47	0.090218	-10.036	0.88375	-0.0084892	0.044485
48	0.091818	-0.99524	0.87828	-0.016593	0.044123
49	0.087618	-10.176	0.89093	-0.022625	0.043683
50	0.087417	-10.187	0.89132	-0.021712	0.043868
51	0.092218	-0.99316	0.87649	0.0023697	0.045075
52	0.080216	-10.594	0.90045	0.008437	0.045152
53	0.090018	-10.047	0.88453	0.0085892	0.045292
54	0.086417	-10.241	0.89332	-0.022984	0.043777
55	0.083617	-10.398	0.89735	0.0024792	0.04488
56	0.084417	-10.353	0.89636	0.012165	0.045149
57	0.089818	-10.058	0.88528	-7,36E-02	0.044708
58	0.085217	-10.308	0.89522	-0.024532	0.043596
59	0.084417	-10.353	0.89636	-0.024985	0.043669
60	0.092819	-0.99006	0.87343	0.019049	0.045904
61	0.081016	-10.547	0.89986	0.011426	0.045065
62	0.090218	-10.036	0.88375	-0.033017	0.043261
63	0.089618	-10.068	0.88589	0.020685	0.045807
64	0.084017	-10.375	0.89682	0.035493	0.046066
65	0.074215	-10.960	0.90283	0.012738	0.044877
66	0.096619	-0.97081	0.85381	0.033832	0.046642
67	0.085617	-10.286	0.89464	-0.003001	0.044486
68	0.073415	-11.011	0.90301	-0.014458	0.043801
69	0.082216	-10.478	0.8989	-0.0039093	0.044468
70	0.095019	-0.97883	0.86192	0.010536	0.045396
71	0.086617	-10.230	0.89296	-0.021183	0.043881
72	0.083017	-10.432	0.89806	0.039359	0.046634
73	0.10102	-0.94934	0.83549	0.044978	0.047194
74	0.082016	-10.489	0.89909	-0.032121	0.043282
75	0.093019	-0.98903	0.87253	-0.03946	0.04322
76	0.091018	-0.99943	0.88096	-0.042534	0.043224
77	0.080616	-10.571	0.90015	0.00023846	0.044746
78	0.077816	-10.738	0.90171	-0.0026111	0.044643
79	0.086617	-10.230	0.89296	0.011817	0.045127
80	0.40228	-0.17197	0.16234	0.60793	0.089313
81	0.10222	-0.94363	0.83264	0.060888	0.047785
82	0.086017	-10.264	0.894	0.0091723	0.045241
83	0.09882	-0.95997	0.84308	-0.056216	0.042682
84	0.083217	-10.421	0.89785	-0.015973	0.043996
85	0.094219	-0.98289	0.86633	-0.040436	0.043213
86	0.090018	-10.047	0.88453	-0.0052211	0.04442
87	0.088018	-10.154	0.89019	-0.0045239	0.044576
88	0.085417	-10.297	0.89494	0.0041751	0.044904
89	0.16683	-0.69845	0.72212	0.17001	0.056074
90	0.088218	-10.143	0.88981	-0.039967	0.043029
91	0.085417	-10.297	0.89494	0.011859	0.045251
92	0.087618	-10.176	0.89093	-0.031538	0.043464
93	0.12042	-0.86356	0.79642	0.089436	0.0505
94	0.083217	-10.421	0.89785	-0.0030027	0.044577
95	0.080016	-10.606	0.90061	-0.01159	0.044295
96	0.090418	-10.026	0.88324	-0.0072477	0.044521
97	0.079616	-10.630	0.90085	-0.022827	0.043526
98	0.095019	-0.97883	0.86192	0.039725	0.047084
99	0.082817	-10.443	0.89832	-0.020499	0.043721
100	0.089618	-10.068	0.88589	-0.02682	0.043555
101	0.085217	-10.308	0.89522	-0.028182	0.043624
102	0.082016	-10.489	0.89909	-0.026816	0.043589
103	0.090018	-10.047	0.88453	-0.010892	0.044157
104	0.076615	-10.811	0.90217	-0.019537	0.043705
105	0.10282	-0.9408	0.8308	0.028451	0.046684
106	0.093419	-0.98697	0.8706	0.021228	0.046014
107	0.084617	-10.341	0.89612	-0.019978	0.043936
108	0.09962	-0.95608	0.84038	0.034599	0.046755
109	0.090018	-10.047	0.88453	-0.019218	0.044051
110	0.096219	-0.9728	0.85582	-0.0070591	0.044505
111	0.083417	-10.409	0.89756	0.0045369	0.04486
112	0.083417	-10.409	0.89756	0.0030676	0.044747
113	0.081616	-10.512	0.89939	-0.0026461	0.044666
114	0.079816	-10.618	0.90072	-0.016012	0.043933
115	0.084217	-10.364	0.89656	0.013514	0.045209
116	0.085417	-10.297	0.89494	-0.019178	0.043841
117	0.083417	-10.409	0.89756	0.021098	0.04576
118	0.088418	-10.133	0.8892	0.0058334	0.045109
119	0.090818	-10.005	0.88172	-0.034897	0.0433
120	0.084617	-10.341	0.89612	-0.031371	0.04356
121	0.077816	-10.738	0.90171	0.0087341	0.044899
122	0.083217	-10.421	0.89785	0.015657	0.045409
123	0.078216	-10.713	0.90153	-0.0093608	0.044222
124	0.085617	-10.286	0.89464	-0.03044	0.04351
125	0.097219	-0.96783	0.85018	0.039025	0.047055
126	0.13923	-0.79116	0.76212	0.12984	0.053532
127	0.084217	-10.364	0.89656	-0.027621	0.043533
128	0.089018	-10.100	0.88758	-0.018598	0.043849
129	0.083017	-10.432	0.89806	-0.036104	0.043206
130	0.76635	0.51587	0.042461	13.651	0.15183
131	0.75315	0.48445	0.061584	13.280	0.1486
132	0.76035	0.50144	0.05232	13.471	0.1504
133	0.089618	-10.068	0.88589	-0.028556	0.043604
134	0.11142	-0.90172	0.81092	0.084441	0.049878
135	0.078616	-10.689	0.90134	-0.0023121	0.044487
136	0.085817	-10.275	0.89433	-0.03134	0.043514
137	0.088618	-10.122	0.88869	0.014398	0.045488
138	0.086217	-10.252	0.89367	-0.023545	0.043709
139	0.089818	-10.058	0.88528	-0.038725	0.04333
140	0.080416	-10.582	0.90031	-0.0018781	0.044537
141	0.086617	-10.230	0.89296	-0.0015663	0.044718
142	0.077015	-10.786	0.90204	-0.018866	0.043737
143	0.082617	-10.455	0.8985	0.0030074	0.044662
144	0.090418	-10.026	0.88324	-0.042503	0.043137
145	0.084617	-10.341	0.89612	0.0057267	0.045082
146	0.094219	-0.98289	0.86633	-0.035418	0.043503
147	0.083617	-10.398	0.89735	-0.023394	0.043677
148	0.088218	-10.143	0.88981	0.018904	0.045533
149	0.089418	-10.079	0.88637	0.041854	0.04695
150	0.096619	-0.97081	0.85381	0.044422	0.047074
151	0.092218	-0.99316	0.87649	0.039215	0.046537
152	0.095619	-0.97581	0.85909	0.04622	0.047004
153	0.088418	-10.133	0.8892	-0.03046	0.043491
154	0.088018	-10.154	0.89019	-0.014563	0.044178
155	0.090218	-10.036	0.88375	-0.028946	0.043485
156	0.081416	-10.524	0.89955	-0.01553	0.04388
157	0.095219	-0.97782	0.86105	-0.042902	0.043101
158	0.080416	-10.582	0.90031	-0.012401	0.044034
159	0.087017	-10.209	0.89217	0.0084991	0.045262
160	0.087818	-10.165	0.89056	-0.020026	0.043801
161	0.094219	-0.98289	0.86633	-0.022312	0.04392
162	0.091018	-0.99943	0.88096	-0.030331	0.043654
163	0.073815	-10.986	0.90294	-0.0027468	0.044432
164	0.081816	-10.501	0.89924	-0.0088932	0.044293
165	0.088618	-10.122	0.88869	-0.015685	0.044031
166	0.087017	-10.209	0.89217	0.011151	0.045038
167	0.10422	-0.93425	0.82685	0.05889	0.047899
168	0.085617	-10.286	0.89464	-0.038884	0.043141
169	0.078016	-10.725	0.90161	0.0053579	0.044899
170	0.092018	-0.9942	0.87736	0.010663	0.045461
171	0.080816	-10.559	0.9	-0.01453	0.044066
172	0.087017	-10.209	0.89217	0.028165	0.046045
173	0.078816	-10.677	0.90126	-0.0077368	0.044055
174	0.076015	-10.848	0.90236	-0.013835	0.043901
175	0.078816	-10.677	0.90126	0.0053593	0.044775
176	0.084017	-10.375	0.89682	-4,23E-01	0.044765
177	0.083017	-10.432	0.89806	-0.015047	0.044159
178	0.082216	-10.478	0.8989	-0.0049179	0.044465
179	0.089018	-10.100	0.88758	0.010813	0.045489
180	0.084217	-10.364	0.89656	-0.010376	0.044138
181	0.080816	-10.559	0.9	-0.023211	0.043595
182	0.089018	-10.100	0.88758	-0.0025859	0.044687
183	0.092619	-0.99109	0.87441	-0.052954	0.042907
184	0.091618	-0.99629	0.87886	-0.048875	0.042917
185	0.096219	-0.9728	0.85582	-0.047753	0.043006
186	0.086417	-10.241	0.89332	-0.016511	0.044073
187	0.082817	-10.443	0.89832	-0.022849	0.04386
188	0.081016	-10.547	0.89986	-0.026431	0.04347
189	0.14943	-0.75527	0.73269	0.14776	0.054635
190	0.089218	-10.090	0.88695	-0.032954	0.043478
191	0.080816	-10.559	0.9	0.0039122	0.044765
192	0.093419	-0.98697	0.8706	-0.029095	0.043658
193	0.081816	-10.501	0.89924	-0.0046113	0.044347
194	0.085817	-10.275	0.89433	-0.0022058	0.044671
195	0.090818	-10.005	0.88172	-0.0315	0.043529
196	0.081616	-10.512	0.89939	-0.012502	0.04399
197	0.086817	-10.220	0.89255	-0.023971	0.043717
198	0.090418	-10.026	0.88324	-0.030238	0.043585
199	0.082817	-10.443	0.89832	0.0051529	0.044913
200	0.086417	-10.241	0.89332	0.0044083	0.044931
201	0.093419	-0.98697	0.8706	-0.027398	0.043691
202	0.089418	-10.079	0.88637	-0.024314	0.043737
203	0.09902	-0.95899	0.84253	-0.04379	0.043164
204	0.083017	-10.432	0.89806	0.0067923	0.044979
205	0.081816	-10.501	0.89924	-0.023253	0.043638
206	0.077616	-10.750	0.90178	-0.00041077	0.044458
207	0.10722	-0.92046	0.82066	0.057873	0.048075
208	0.085417	-10.297	0.89494	0.0082057	0.044975
209	0.086217	-10.252	0.89367	-0.014741	0.044007
210	0.10062	-0.95126	0.83693	-0.052982	0.042797
211	0.082817	-10.443	0.89832	-0.02764	0.043448
212	0.081816	-10.501	0.89924	-0.02943	0.043444
213	0.088618	-10.122	0.88869	-0.030557	0.043494
214	0.086417	-10.241	0.89332	0.027387	0.04583
215	0.092819	-0.99006	0.87343	0.022802	0.045911
216	0.13163	-0.81936	0.783	0.1087	0.051753
217	0.089818	-10.058	0.88528	-0.0023912	0.044695
218	0.13063	-0.82318	0.78424	0.10368	0.05156
219	0.088818	-10.111	0.88815	-0.046826	0.042902
220	0.084017	-10.375	0.89682	-0.020178	0.043821
221	0.10142	-0.94743	0.83468	0.047309	0.047339
222	0.077616	-10.750	0.90178	0.017984	0.045234
223	0.096419	-0.9718	0.85485	0.017342	0.045625
224	0.086817	-10.220	0.89255	0.011951	0.045534
225	0.10202	-0.94458	0.83328	0.041982	0.047239
226	0.076015	-10.848	0.90236	-0.0033083	0.04432
227	0.082016	-10.489	0.89909	-0.015896	0.043976
228	0.085817	-10.275	0.89433	-0.029542	0.043633
229	0.085617	-10.286	0.89464	-0.026423	0.043561
230	0.084817	-10.330	0.89581	-0.036134	0.043279
231	0.089818	-10.058	0.88528	-0.024859	0.043579
232	0.62813	0.22765	0.088418	11.696	0.13954
233	0.089018	-10.100	0.88758	-0.023032	0.043766
234	0.088618	-10.122	0.88869	-0.011229	0.044408
235	0.090418	-10.026	0.88324	-0.016708	0.044189
236	0.63153	0.23398	0.075533	11.566	0.13766
237	0.088018	-10.154	0.89019	-0.033676	0.043384
238	0.089618	-10.068	0.88589	-0.023185	0.043903
239	0.079616	-10.630	0.90085	0.017968	0.045407
240	0.073015	-11.037	0.90308	0.013047	0.045168
241	0.076615	-10.811	0.90217	0.013297	0.045077
242	0.082817	-10.443	0.89832	-0.0045304	0.044449
243	0.088218	-10.143	0.88981	-0.018659	0.04378
244	0.080416	-10.582	0.90031	0.0059415	0.044922
245	0.089018	-10.100	0.88758	0.010949	0.045541
246	0.081616	-10.512	0.89939	0.0016136	0.044594
247	0.084617	-10.341	0.89612	-0.029566	0.043439
248	0.077015	-10.786	0.90204	0.0073643	0.044767
249	0.09862	-0.96094	0.84414	-0.047945	0.043078
250	0.089618	-10.068	0.88589	0.025162	0.045911
251	0.076015	-10.848	0.90236	-0.0075942	0.04426
252	0.9984	27.951	0.00046676	17.538	0.18112
253	0.9988	29.202	0.00024005	17.512	0.18087
254	0.081416	-10.524	0.89955	-0.010476	0.044296
255	0.077816	-10.738	0.90171	-0.0034522	0.044647
256	0.082016	-10.489	0.89909	-0.03212	0.043384
257	0.081216	-10.536	0.89971	0.0075053	0.044847
258	0.091018	-0.99943	0.88096	-0.036201	0.043212
259	0.10382	-0.93611	0.82808	0.046292	0.047337
260	0.084217	-10.364	0.89656	-0.028969	0.043445
261	0.077816	-10.738	0.90171	-0.0038903	0.044443
262	0.089818	-10.058	0.88528	-0.031974	0.043588
263	0.091418	-0.99733	0.87965	-0.040768	0.043196
264	0.097419	-0.96684	0.8493	0.045723	0.047391
265	0.080616	-10.571	0.90015	-0.0066916	0.044345
266	0.088418	-10.133	0.8892	-0.0097336	0.044385
267	0.080416	-10.582	0.90031	-0.013302	0.04411
268	0.088818	-10.111	0.88815	-0.040764	0.043099
269	0.10222	-0.94363	0.83264	-0.045659	0.043093
270	0.091218	-0.99838	0.8804	0.036878	0.046396
271	0.084617	-10.341	0.89612	-0.02119	0.043818
272	0.089218	-10.090	0.88695	-0.035889	0.043278
273	0.10282	-0.9408	0.8308	0.046022	0.047596
274	0.10242	-0.94269	0.83177	0.041395	0.047313
275	0.082416	-10.466	0.89871	-0.022196	0.043832
276	0.089018	-10.100	0.88758	-0.040382	0.043171
277	0.097019	-0.96882	0.85128	-0.058705	0.042513
278	0.092018	-0.9942	0.87736	0.040287	0.046895
279	0.091418	-0.99733	0.87965	-0.023257	0.043994
280	0.083617	-10.398	0.89735	-0.018058	0.043949
281	0.089418	-10.079	0.88637	-0.040762	0.043266
282	0.088018	-10.154	0.89019	-0.031794	0.043499
283	0.086217	-10.252	0.89367	-0.037829	0.043272
284	0.088818	-10.111	0.88815	0.033573	0.046098
285	0.075415	-10.885	0.90252	-0.0039386	0.044301
286	0.086217	-10.252	0.89367	-0.022744	0.043913
287	0.082016	-10.489	0.89909	-0.01583	0.043908
288	0.094619	-0.98085	0.86418	-0.037448	0.043337
289	0.083217	-10.421	0.89785	-0.022902	0.043836
290	0.088818	-10.111	0.88815	0.047584	0.047253
291	0.091218	-0.99838	0.8804	-0.047938	0.04282
292	0.086417	-10.241	0.89332	0.0016376	0.044972
293	0.088818	-10.111	0.88815	-0.0058343	0.044465
294	0.076615	-10.811	0.90217	-0.0014015	0.044359
295	0.090618	-10.015	0.8825	-0.02481	0.043707
296	0.15683	-0.73048	0.72553	0.17369	0.056931
297	0.16023	-0.71941	0.7251	0.17633	0.056931
298	0.091018	-0.99943	0.88096	-0.028716	0.0436
299	0.080416	-10.582	0.90031	-0.0052022	0.044252
300	10.000	1000	0	22.212	0.23912
301	10.000	1000	0	22.321	0.24054
302	10.000	1000	0	22.337	0.24088
303	0.082817	-10.443	0.89832	-0.02218	0.043809
304	0.079816	-10.618	0.90072	-0.0027273	0.044449
305	0.084817	-10.330	0.89581	-0.028854	0.043572
306	0.086817	-10.220	0.89255	-0.036615	0.043077
307	0.11302	-0.89475	0.80756	0.074735	0.049241
308	0.10562	-0.92777	0.82394	0.068694	0.048728
309	0.092018	-0.9942	0.87736	-0.013624	0.044185
310	0.073815	-10.986	0.90294	-0.00086586	0.044378
311	0.079216	-10.653	0.90107	0.0061511	0.044941
312	0.086617	-10.230	0.89296	-0.033347	0.043381
313	0.091418	-0.99733	0.87965	-0.027737	0.043751
314	0.14963	-0.75459	0.73228	0.13043	0.053263
315	0.09822	-0.9629	0.84592	0.035253	0.046723
316	0.085617	-10.286	0.89464	-0.030742	0.043419
317	0.077616	-10.750	0.90178	0.030118	0.045991
318	0.087417	-10.187	0.89132	-0.013276	0.044142
319	0.087818	-10.165	0.89056	-0.036859	0.04323
320	0.089818	-10.058	0.88528	-0.038391	0.04321
321	0.089618	-10.068	0.88589	-0.037539	0.043179
322	0.10422	-0.93425	0.82685	0.04865	0.047663
323	0.090018	-10.047	0.88453	-0.030934	0.043599
324	0.072815	-11.049	0.90312	0.0062631	0.044658
325	0.082617	-10.455	0.8985	-0.02097	0.04366
326	0.086417	-10.241	0.89332	-0.046424	0.042834
327	0.084417	-10.353	0.89636	-0.015306	0.044073
328	0.092819	-0.99006	0.87343	0.0025067	0.044784
329	0.088418	-10.133	0.8892	0.022237	0.045808
330	0.09962	-0.95608	0.84038	-0.049333	0.042945
331	0.081016	-10.547	0.89986	-0.013846	0.044016
332	0.090818	-10.005	0.88172	-0.019234	0.044003
333	0.094819	-0.97984	0.86295	-0.037514	0.043311
334	0.085417	-10.297	0.89494	0.005066	0.044966
335	0.088618	-10.122	0.88869	-0.055759	0.042667
336	0.077215	-10.774	0.90195	0.018482	0.045248
337	0.085417	-10.297	0.89494	-0.020444	0.043971
338	0.073415	-11.011	0.90301	-0.0062041	0.044102
339	0.075015	-10.910	0.90263	0.0044027	0.04471
340	0.082016	-10.489	0.89909	-0.002222	0.0445
341	0.091418	-0.99733	0.87965	-0.040049	0.043101
342	0.085817	-10.275	0.89433	-0.026197	0.043553
343	0.090418	-10.026	0.88324	-0.039826	0.043226
344	0.071614	-11.127	0.90332	0.0008557	0.044435
345	0.080216	-10.594	0.90045	-0.0055243	0.044365
346	0.075815	-10.860	0.90243	0.0069849	0.04463
347	0.075015	-10.910	0.90263	0.0047034	0.044551
348	0.086417	-10.241	0.89332	-0.026917	0.043655
349	0.086817	-10.220	0.89255	0.033308	0.046419
350	0.081616	-10.512	0.89939	0.029136	0.045781
351	0.079416	-10.642	0.90094	0.0055846	0.044619
352	0.092218	-0.99316	0.87649	-0.0045917	0.044658
353	0.092619	-0.99109	0.87441	-0.048196	0.042885
354	0.087818	-10.165	0.89056	-0.024838	0.043655
355	0.087618	-10.176	0.89093	-0.02598	0.043616
356	0.081016	-10.547	0.89986	-0.0216	0.043635
357	0.084417	-10.353	0.89636	-0.003953	0.044672
358	0.080216	-10.594	0.90045	-0.0072749	0.044347
359	0.090818	-10.005	0.88172	0.024745	0.045858
360	0.093619	-0.98595	0.86934	-0.046171	0.043054
361	0.073015	-11.037	0.90308	0.001384	0.044388
362	0.09862	-0.96094	0.84414	0.033435	0.046541
363	0.082617	-10.455	0.8985	0.010793	0.045231
364	0.096419	-0.9718	0.85485	0.0092505	0.045475
365	0.083617	-10.398	0.89735	-0.023835	0.043702
366	0.089018	-10.100	0.88758	0.016919	0.045548
367	0.081816	-10.501	0.89924	-0.0023834	0.044574
368	0.083417	-10.409	0.89756	0.0080338	0.044738
369	0.089418	-10.079	0.88637	0.032427	0.046382
370	0.094619	-0.98085	0.86418	-0.043662	0.043174
371	0.093619	-0.98595	0.86934	-0.044308	0.043037
372	0.088018	-10.154	0.89019	-0.038972	0.043056
373	0.084417	-10.353	0.89636	0.015829	0.045594
374	0.091618	-0.99629	0.87886	0.038679	0.046707
375	10.000	1000	0	17.306	0.17788
376	0.10982	-0.90879	0.81472	0.066118	0.048771
377	0.086217	-10.252	0.89367	0.0013835	0.044839
378	0.082416	-10.466	0.89871	0.020844	0.045543
379	0.080816	-10.559	0.9	-0.00035713	0.044461
380	0.089018	-10.100	0.88758	-0.031105	0.043397
381	0.085217	-10.308	0.89522	0.013445	0.04538
382	0.085617	-10.286	0.89464	-0.038734	0.043041
383	0.09822	-0.9629	0.84592	0.03935	0.04682
384	0.089218	-10.090	0.88695	-0.014786	0.04415
385	0.070614	-11.193	0.90344	0.0070929	0.04466
386	0.084817	-10.330	0.89581	-0.014823	0.044093
387	0.093819	-0.98493	0.86835	-0.041058	0.043083
388	0.082416	-10.466	0.89871	-0.011065	0.044191
389	0.087417	-10.187	0.89132	-0.016141	0.04423
390	0.091818	-0.99524	0.87828	-0.034183	0.043405
391	0.087217	-10.198	0.89181	-0.033803	0.04338
392	0.088018	-10.154	0.89019	-0.042086	0.043109
393	0.079216	-10.653	0.90107	-0.0038982	0.044422
394	0.14503	-0.7705	0.74226	0.12876	0.053571
395	0.086817	-10.220	0.89255	-0.046053	0.042908
396	0.092018	-0.9942	0.87736	0.017293	0.045829
397	0.093619	-0.98595	0.86934	-0.0065571	0.044597
398	0.13003	-0.82548	0.78529	0.11558	0.051434
399	0.089618	-10.068	0.88589	0.019512	0.045719
400	0.15143	-0.74847	0.72979	0.13788	0.052988
401	0.15283	-0.74376	0.72937	0.14567	0.053457
402	0.087017	-10.209	0.89217	-0.026813	0.043642
403	0.096019	-0.9738	0.85692	-0.047409	0.042928
404	0.085817	-10.275	0.89433	-0.043876	0.042915
405	0.16463	-0.70536	0.72297	0.17247	0.056167
406	0.15663	-0.73114	0.72596	0.1575	0.055559
407	0.071614	-11.127	0.90332	0.0050512	0.044643
408	0.089618	-10.068	0.88589	-0.03155	0.043522
409	0.086817	-10.220	0.89255	0.016893	0.045777
410	0.22324	-0.5415	0.51923	0.29044	0.066374
411	0.091818	-0.99524	0.87828	-0.026437	0.043589
412	0.086017	-10.264	0.894	0.01828	0.04555
413	0.086617	-10.230	0.89296	-0.034551	0.043195
414	0.077816	-10.738	0.90171	0.0077072	0.044839
415	0.094619	-0.98085	0.86418	-0.025634	0.04395
416	0.096819	-0.96981	0.8525	0.013465	0.045509
417	0.097019	-0.96882	0.85128	0.04147	0.047229
418	0.092018	-0.9942	0.87736	0.017394	0.045645
419	0.071814	-11.114	0.9033	-0.0064162	0.044129
420	0.089218	-10.090	0.88695	-0.035157	0.043328
421	0.09882	-0.95997	0.84308	0.043837	0.047459
422	0.087618	-10.176	0.89093	-0.03632	0.043159
423	0.095219	-0.97782	0.86105	-0.052871	0.042814
424	0.077816	-10.738	0.90171	0.020645	0.045378
425	0.089218	-10.090	0.88695	-0.030681	0.043523
426	0.9972	25.515	0.0009752	17.043	0.17604
427	0.087818	-10.165	0.89056	-0.028358	0.04361
428	0.9978	26.565	0.00071443	16.943	0.17463
429	0.081816	-10.501	0.89924	-0.038345	0.043178
430	0.091218	-0.99838	0.8804	-0.025383	0.043803
431	0.087417	-10.187	0.89132	-0.027039	0.043599
432	0.093419	-0.98697	0.8706	-0.044012	0.04301
433	0.089618	-10.068	0.88589	-0.00090049	0.04483
434	0.089818	-10.058	0.88528	-0.019688	0.043913
435	0.10442	-0.93332	0.82602	0.057063	0.048105
436	0.090018	-10.047	0.88453	-0.02624	0.043807
437	0.092418	-0.99213	0.87545	-0.028721	0.043422
438	0.10942	-0.91057	0.81599	0.069172	0.048718
439	0.079016	-10.665	0.90115	-0.0099377	0.04413
440	0.086017	-10.264	0.894	-0.016461	0.044075
441	0.084017	-10.375	0.89682	-0.031488	0.043378
442	0.076215	-10.835	0.9023	-0.027208	0.043586
443	0.092819	-0.99006	0.87343	-0.035355	0.043345
444	0.076015	-10.848	0.90236	-0.0021047	0.044423
445	0.090018	-10.047	0.88453	-0.015631	0.044217
446	0.085617	-10.286	0.89464	-0.010339	0.044209
447	0.086617	-10.230	0.89296	-0.031617	0.04343
448	0.085417	-10.297	0.89494	-0.010189	0.044309
449	0.076815	-10.798	0.90211	-0.018537	0.043786
450	0.094219	-0.98289	0.86633	-0.0334	0.043462
451	0.095219	-0.97782	0.86105	-0.040317	0.043262
452	0.084617	-10.341	0.89612	-0.0078325	0.044321
453	0.090618	-10.015	0.8825	-0.0032685	0.044691
454	0.085217	-10.308	0.89522	0.015157	0.045313
455	0.089018	-10.100	0.88758	-0.034298	0.043269
456	0.084817	-10.330	0.89581	-0.03524	0.043156
457	0.089818	-10.058	0.88528	-0.036648	0.043275
458	0.084617	-10.341	0.89612	-0.025603	0.043512
459	0.34947	-0.26986	0.22187	0.54415	0.085995
460	0.095619	-0.97581	0.85909	-0.050994	0.04288
461	0.089818	-10.058	0.88528	-0.019253	0.044015
462	0.094019	-0.9839	0.8672	-0.047193	0.043012
463	0.096819	-0.96981	0.8525	-0.048754	0.043019
464	0.088618	-10.122	0.88869	-0.022226	0.043784
465	0.085817	-10.275	0.89433	-0.020273	0.043664
466	0.091018	-0.99943	0.88096	0.0069629	0.045009
467	0.084817	-10.330	0.89581	-0.023877	0.043539
468	0.089018	-10.100	0.88758	-0.037705	0.043278
469	0.093219	-0.988	0.87167	-0.0086129	0.044485
470	0.088618	-10.122	0.88869	-0.040836	0.043122
471	0.096019	-0.9738	0.85692	-0.044207	0.04316
472	0.084017	-10.375	0.89682	-0.036791	0.043146
473	0.12783	-0.83399	0.78914	0.089203	0.050597
474	0.085417	-10.297	0.89494	-0.026453	0.043625
475	0.087618	-10.176	0.89093	0.044219	0.046632
476	0.095219	-0.97782	0.86105	0.036617	0.046933
477	0.084417	-10.353	0.89636	-0.031366	0.043409
478	0.086417	-10.241	0.89332	-0.023076	0.043838
479	0.089818	-10.058	0.88528	-0.025857	0.043676
480	0.095219	-0.97782	0.86105	-0.049867	0.042805
481	0.091218	-0.99838	0.8804	-0.031446	0.043666
482	0.088218	-10.143	0.88981	0.0092001	0.045296
483	0.092218	-0.99316	0.87649	-0.04314	0.04321
484	0.10462	-0.93239	0.82585	0.044824	0.047362
485	0.081416	-10.524	0.89955	-0.025636	0.043463
486	0.10282	-0.9408	0.8308	0.055808	0.047554
487	0.094419	-0.98187	0.86526	-0.026284	0.043568
488	0.092218	-0.99316	0.87649	0.029744	0.046102
489	0.087017	-10.209	0.89217	-0.035955	0.043184
490	0.080216	-10.594	0.90045	0.0035626	0.044785
491	0.96939	15.007	0.0042675	14.859	0.15449
492	0.094619	-0.98085	0.86418	0.032976	0.04637
493	0.085217	-10.308	0.89522	-0.039494	0.043095
494	0.091418	-0.99733	0.87965	-0.027437	0.043729
495	0.087618	-10.176	0.89093	-0.027533	0.043577
496	0.092018	-0.9942	0.87736	-0.033318	0.043403
497	0.10062	-0.95126	0.83693	-0.055088	0.0428
498	0.089818	-10.058	0.88528	-0.027048	0.043575
499	0.086017	-10.264	0.894	0.0050819	0.04505
500	0.091418	-0.99733	0.87965	0.0024574	0.045035
501	0.10082	-0.9503	0.83609	0.046429	0.047204
502	0.09882	-0.95997	0.84308	-0.046487	0.043112
503	0.09902	-0.95899	0.84253	0.049027	0.047447
504	0.071414	-11.140	0.90336	-0.0078852	0.044109
505	0.085617	-10.286	0.89464	0.0064491	0.04513
506	0.082216	-10.478	0.8989	0.0032909	0.044671
507	0.084217	-10.364	0.89656	-0.00011219	0.044614
508	0.083017	-10.432	0.89806	-0.031937	0.043506
509	0.094419	-0.98187	0.86526	-0.042516	0.043127
510	0.092218	-0.99316	0.87649	-0.052775	0.042753
511	0.084617	-10.341	0.89612	-0.017453	0.043856
512	0.084017	-10.375	0.89682	-0.039568	0.043119
513	0.086217	-10.252	0.89367	0.015229	0.04555
514	0.092819	-0.99006	0.87343	0.028917	0.046198
515	0.088218	-10.143	0.88981	-0.035925	0.043226
516	0.086417	-10.241	0.89332	0.010058	0.045186
517	0.076415	-10.823	0.90223	-0.004575	0.044376
518	0.093019	-0.98903	0.87253	-0.0097699	0.04442
519	0.081616	-10.512	0.89939	-0.012341	0.043984
520	0.11302	-0.89475	0.80756	0.076646	0.048908
521	0.09942	-0.95705	0.8409	0.028069	0.046166
522	0.076015	-10.848	0.90236	0.0038321	0.044573
523	0.075215	-10.897	0.90258	-0.013235	0.043924
524	0.093219	-0.988	0.87167	-0.047007	0.042934
525	0.093219	-0.988	0.87167	-0.048039	0.043005
526	0.091218	-0.99838	0.8804	-0.035125	0.04329
527	0.083817	-10.387	0.89707	-0.021171	0.043888
528	0.081816	-10.501	0.89924	-0.026466	0.043521
529	0.079816	-10.618	0.90072	-0.0053189	0.044349
530	0.091218	-0.99838	0.8804	0.049528	0.047264
531	0.092218	-0.99316	0.87649	-0.047143	0.042953
532	0.085617	-10.286	0.89464	-0.03028	0.043401
533	0.077015	-10.786	0.90204	0.0090423	0.044917
534	0.080616	-10.571	0.90015	0.0060605	0.044669
535	0.085617	-10.286	0.89464	0.0075472	0.045183
536	0.096019	-0.9738	0.85692	0.039343	0.046581
537	0.079416	-10.642	0.90094	-0.039559	0.043199
538	0.088818	-10.111	0.88815	-0.03582	0.043218
539	0.092018	-0.9942	0.87736	-0.046446	0.042965
540	0.087217	-10.198	0.89181	-0.049554	0.042708
541	0.087217	-10.198	0.89181	-0.043151	0.043023
542	0.095019	-0.97883	0.86192	-0.05053	0.04285
543	0.087217	-10.198	0.89181	-0.035241	0.043186
544	0.092218	-0.99316	0.87649	-0.044435	0.043036
545	0.073815	-10.986	0.90294	-0.0021903	0.044318
546	0.091818	-0.99524	0.87828	0.0050562	0.045055
547	0.097019	-0.96882	0.85128	-0.046292	0.043061
548	0.091818	-0.99524	0.87828	-0.038933	0.043157
549	0.093419	-0.98697	0.8706	-0.037659	0.043277
550	0.073215	-11.024	0.90303	-0.0087318	0.044052
551	0.084617	-10.341	0.89612	-0.021613	0.043872
552	0.084417	-10.353	0.89636	-0.031277	0.04334
553	0.09862	-0.96094	0.84414	0.058342	0.047916
554	0.080616	-10.571	0.90015	-0.0064278	0.044373
555	0.083817	-10.387	0.89707	-0.039136	0.04314
556	0.082817	-10.443	0.89832	-0.016301	0.044016
557	0.078816	-10.677	0.90126	-0.0011209	0.044391
558	0.092218	-0.99316	0.87649	-0.047187	0.042868
559	0.090818	-10.005	0.88172	-0.036048	0.043389
560	0.11282	-0.89561	0.80793	0.072689	0.049014
561	0.095419	-0.97681	0.86006	-0.04414	0.043072
562	0.078616	-10.689	0.90134	-0.010148	0.044073
563	0.089018	-10.100	0.88758	0.021864	0.045922
564	0.10322	-0.93892	0.82958	0.055651	0.047633
565	0.097019	-0.96882	0.85128	0.054698	0.047759
566	0.091618	-0.99629	0.87886	-0.041469	0.043091
567	0.090218	-10.036	0.88375	-0.026958	0.043615
568	0.084017	-10.375	0.89682	-0.024064	0.043802
569	0.091218	-0.99838	0.8804	-0.033735	0.043365
570	0.083217	-10.421	0.89785	-0.016859	0.043855
571	0.09762	-0.96585	0.84831	0.027039	0.046143
572	0.091618	-0.99629	0.87886	0.037976	0.046647
573	0.086617	-10.230	0.89296	-0.034153	0.043232
574	0.081416	-10.524	0.89955	-0.02722	0.043526
575	0.086617	-10.230	0.89296	0.005227	0.044935
576	0.076215	-10.835	0.9023	-0.011378	0.043994
577	0.079016	-10.665	0.90115	-0.0076962	0.04428
578	0.083417	-10.409	0.89756	0.025687	0.045862
579	0.084417	-10.353	0.89636	-0.0048431	0.044503
580	0.086817	-10.220	0.89255	0.039754	0.04659
581	0.089218	-10.090	0.88695	0.0012009	0.044932
582	0.087618	-10.176	0.89093	-0.0059149	0.044576
583	0.087818	-10.165	0.89056	0.029489	0.04633
584	0.10682	-0.92228	0.8215	0.06915	0.049077
585	0.093819	-0.98493	0.86835	-0.029692	0.043689
586	0.083817	-10.387	0.89707	0.0041525	0.044987
587	0.084017	-10.375	0.89682	-0.02917	0.043573
588	0.082216	-10.478	0.8989	-0.010647	0.044158
589	0.081216	-10.536	0.89971	-0.012621	0.044174
590	0.080616	-10.571	0.90015	0.00047344	0.044659
591	0.088218	-10.143	0.88981	-0.00415	0.044836
592	0.088818	-10.111	0.88815	-0.027997	0.043522
593	0.088418	-10.133	0.8892	-0.031106	0.043422
594	0.074015	-10.973	0.90288	-0.010211	0.044003
595	0.083817	-10.387	0.89707	0.024389	0.045971
596	0.091618	-0.99629	0.87886	-0.041416	0.043313
597	0.090818	-10.005	0.88172	-0.02868	0.043436
598	0.076215	-10.835	0.9023	-0.015983	0.04388
599	0.087217	-10.198	0.89181	-0.044045	0.043096
600	0.088218	-10.143	0.88981	-0.030985	0.043566
601	0.093419	-0.98697	0.8706	-0.045669	0.042996
602	0.088618	-10.122	0.88869	-0.026354	0.04347
603	0.084217	-10.364	0.89656	0.016952	0.045521
604	0.11222	-0.89822	0.80902	0.053074	0.047745
605	0.095819	-0.9748	0.85817	0.044995	0.047266
606	0.089218	-10.090	0.88695	0.035818	0.046604
607	0.10362	-0.93705	0.82848	0.05618	0.047795
608	0.078016	-10.725	0.90161	-0.0054251	0.044267
609	0.076215	-10.835	0.9023	-0.00023234	0.044431
610	0.088018	-10.154	0.89019	-0.025183	0.043687
611	0.079616	-10.630	0.90085	-0.016461	0.043917
612	0.086217	-10.252	0.89367	-0.026983	0.043533
613	0.092619	-0.99109	0.87441	-0.045991	0.043012
614	0.10502	-0.93054	0.82534	0.045842	0.047425
615	0.074215	-10.960	0.90283	-0.0016419	0.044254
616	0.080816	-10.559	0.9	-0.015532	0.04401
617	0.078216	-10.713	0.90153	0.0075024	0.044673
618	0.086217	-10.252	0.89367	0.0079098	0.045151
619	0.080416	-10.582	0.90031	-0.027643	0.043382
620	0.087818	-10.165	0.89056	-0.026412	0.043709
621	0.084617	-10.341	0.89612	-0.0071747	0.044424
622	0.084217	-10.364	0.89656	0.0028469	0.044651
623	0.089018	-10.100	0.88758	-0.031779	0.04339
624	0.083817	-10.387	0.89707	-0.029363	0.043533
625	0.094019	-0.9839	0.8672	0.025246	0.045971
626	0.072815	-11.049	0.90312	-0.011254	0.043974
627	0.089818	-10.058	0.88528	0.013725	0.045379
628	0.088218	-10.143	0.88981	-0.036709	0.043115
629	0.085817	-10.275	0.89433	0.026629	0.046131
630	0.086217	-10.252	0.89367	-0.041683	0.043165
631	0.077816	-10.738	0.90171	0.0071109	0.044842
632	0.087217	-10.198	0.89181	-0.019136	0.044017
633	0.079216	-10.653	0.90107	-0.021659	0.04374
634	0.081616	-10.512	0.89939	0.0015873	0.044403
635	0.094619	-0.98085	0.86418	-0.040237	0.043328
636	0.083017	-10.432	0.89806	-0.022705	0.043647
637	0.086817	-10.220	0.89255	-0.027604	0.043482
638	0.096019	-0.9738	0.85692	-0.033993	0.043434
639	0.093219	-0.988	0.87167	-0.045536	0.042957
640	0.093019	-0.98903	0.87253	-0.045889	0.042926
641	0.086017	-10.264	0.894	-0.028779	0.043481
642	0.089218	-10.090	0.88695	-0.031024	0.043522
643	0.078616	-10.689	0.90134	0.015911	0.045249
644	0.069614	-11.260	0.90357	0.015201	0.045018
645	0.094019	-0.9839	0.8672	-0.048597	0.042849
646	0.084017	-10.375	0.89682	-0.023008	0.0438
647	0.077015	-10.786	0.90204	0.0037674	0.044726
648	0.09982	-0.95511	0.83924	-0.052433	0.042839
649	0.083417	-10.409	0.89756	-0.036548	0.043177
650	0.085817	-10.275	0.89433	-0.031432	0.043424
651	0.082416	-10.466	0.89871	0.010559	0.04507
652	0.090418	-10.026	0.88324	-0.035965	0.043297
653	0.078616	-10.689	0.90134	0.024874	0.045539
654	0.077616	-10.750	0.90178	-0.018287	0.043771
655	0.088618	-10.122	0.88869	0.0098402	0.045093
656	0.077015	-10.786	0.90204	0.004886	0.044844
657	0.093219	-0.988	0.87167	-0.040213	0.043213
658	0.085617	-10.286	0.89464	-0.001252	0.044542
659	0.083217	-10.421	0.89785	0.0078366	0.04502
660	0.091018	-0.99943	0.88096	-0.037603	0.043354
661	0.083817	-10.387	0.89707	-0.045245	0.042957
662	0.092018	-0.9942	0.87736	0.013349	0.045494
663	0.083817	-10.387	0.89707	-0.011135	0.044195
664	0.082216	-10.478	0.8989	-0.014565	0.043991
665	0.092018	-0.9942	0.87736	-0.037894	0.043352
666	0.070214	-11.220	0.90349	0.00098907	0.044488
667	0.087017	-10.209	0.89217	-0.014644	0.044065
668	0.080616	-10.571	0.90015	-0.0096801	0.044143
669	0.085817	-10.275	0.89433	-0.021517	0.043774
670	0.077215	-10.774	0.90195	-0.0092085	0.044117
671	0.080616	-10.571	0.90015	-0.0071883	0.044374
672	0.084417	-10.353	0.89636	-0.033343	0.043403
673	0.086017	-10.264	0.894	-0.016621	0.044136
674	0.079616	-10.630	0.90085	-0.012759	0.043915
675	0.085217	-10.308	0.89522	-0.030994	0.043403
676	0.083817	-10.387	0.89707	0.013684	0.04531
677	0.087417	-10.187	0.89132	-0.008312	0.044324
678	0.090618	-10.015	0.8825	-0.049982	0.042898
679	0.083017	-10.432	0.89806	-0.024893	0.043653
680	0.076215	-10.835	0.9023	0.0047928	0.044674
681	0.088218	-10.143	0.88981	-0.015658	0.044084
682	0.09762	-0.96585	0.84831	-0.016973	0.044066
683	0.095419	-0.97681	0.86006	-0.055058	0.042654
684	0.067814	-11.382	0.90366	0.011535	0.044839
685	0.078816	-10.677	0.90126	-0.019459	0.043754
686	0.092619	-0.99109	0.87441	-0.034791	0.043515
687	0.09982	-0.95511	0.83924	0.031423	0.046559
688	0.081816	-10.501	0.89924	0.0086311	0.045092
689	0.10282	-0.9408	0.8308	-0.058583	0.042661
690	0.081016	-10.547	0.89986	-0.020028	0.043776
691	0.087618	-10.176	0.89093	-0.021506	0.043749
692	0.088618	-10.122	0.88869	0.031516	0.046392
693	0.086417	-10.241	0.89332	-0.009459	0.04423
694	0.092619	-0.99109	0.87441	-0.029791	0.043519
695	0.093219	-0.988	0.87167	-0.037114	0.043365
696	0.09802	-0.96388	0.8469	-0.039002	0.04321
697	0.092819	-0.99006	0.87343	-0.043734	0.043034
698	0.09842	-0.96192	0.84502	0.048153	0.047209
699	0.095819	-0.9748	0.85817	0.045114	0.047107
700	0.080616	-10.571	0.90015	-0.0088439	0.04424
701	0.091618	-0.99629	0.87886	-0.044109	0.043076
702	0.082016	-10.489	0.89909	-0.0017686	0.044416
703	0.088418	-10.133	0.8892	-0.032795	0.043462
704	0.081416	-10.524	0.89955	-0.023568	0.043657
705	0.083017	-10.432	0.89806	-0.0038384	0.04452
706	0.085817	-10.275	0.89433	-0.027081	0.043584
707	0.081016	-10.547	0.89986	-0.024099	0.043645
708	0.084017	-10.375	0.89682	-0.0079001	0.044243
709	0.088818	-10.111	0.88815	-0.031798	0.043437
710	0.084017	-10.375	0.89682	-0.037596	0.043306
711	0.093219	-0.988	0.87167	-0.051517	0.042802
712	0.089618	-10.068	0.88589	0.016859	0.0456
713	0.081816	-10.501	0.89924	0.0070956	0.044918
714	0.087818	-10.165	0.89056	0.0087655	0.045073
715	0.083017	-10.432	0.89806	-0.0064641	0.044237
716	0.085617	-10.286	0.89464	0.015826	0.045524
717	0.086817	-10.220	0.89255	-0.033582	0.043302
718	0.089218	-10.090	0.88695	-0.040093	0.043273
719	0.091818	-0.99524	0.87828	-0.047081	0.042937
720	0.078416	-10.701	0.90144	-0.0020692	0.044385
721	0.089418	-10.079	0.88637	0.030506	0.046323
722	0.085617	-10.286	0.89464	0.014807	0.045476
723	0.12603	-0.84104	0.79168	0.089564	0.050168
724	0.089818	-10.058	0.88528	-0.033737	0.043339
725	0.085217	-10.308	0.89522	-0.031977	0.043396
726	0.069614	-11.260	0.90357	-0.0019125	0.044304
727	0.092619	-0.99109	0.87441	-0.044194	0.042997
728	0.084217	-10.364	0.89656	-0.031142	0.043374
729	0.087417	-10.187	0.89132	-0.032672	0.043358
730	0.089818	-10.058	0.88528	-0.047295	0.042878
731	0.082216	-10.478	0.8989	0.0031955	0.044759
732	0.074215	-10.960	0.90283	0.022528	0.045357
733	0.090618	-10.015	0.8825	-0.04722	0.042907
734	0.094819	-0.97984	0.86295	-0.029809	0.043539
735	0.078016	-10.725	0.90161	-0.026852	0.043383
736	0.080216	-10.594	0.90045	-0.019082	0.043704
737	0.087818	-10.165	0.89056	-0.024047	0.043699
738	0.082216	-10.478	0.8989	-0.017351	0.04396
739	0.077015	-10.786	0.90204	-0.0073621	0.044133
740	0.086417	-10.241	0.89332	-0.023568	0.04371
741	0.095219	-0.97782	0.86105	-0.048819	0.04296
742	0.092018	-0.9942	0.87736	0.016978	0.045792
743	0.084417	-10.353	0.89636	-0.032573	0.043292
744	0.087818	-10.165	0.89056	-0.039399	0.04313
745	0.082617	-10.455	0.8985	-0.022541	0.043613
746	0.082416	-10.466	0.89871	-0.027028	0.043477
747	0.089418	-10.079	0.88637	0.0033738	0.044765
748	0.087618	-10.176	0.89093	-0.025702	0.043643
749	0.087017	-10.209	0.89217	-0.03317	0.043533
750	0.086417	-10.241	0.89332	-0.023168	0.043698
751	0.094619	-0.98085	0.86418	-0.037817	0.043231
752	0.090418	-10.026	0.88324	-0.045026	0.04295
753	0.088818	-10.111	0.88815	-0.0053352	0.044572
754	0.088618	-10.122	0.88869	0.021852	0.045722
755	0.088818	-10.111	0.88815	-0.00184	0.044686
756	0.079216	-10.653	0.90107	-0.019234	0.043743
757	0.085817	-10.275	0.89433	-0.0084881	0.044444
758	0.095419	-0.97681	0.86006	-0.030684	0.04359
759	0.072615	-11.062	0.90316	0.004474	0.044552
760	0.087017	-10.209	0.89217	-0.013308	0.044214
761	0.092018	-0.9942	0.87736	-0.050103	0.042843
762	0.079616	-10.630	0.90085	-0.011665	0.044018
763	0.084617	-10.341	0.89612	-0.031793	0.043497
764	0.083017	-10.432	0.89806	-0.0038394	0.044297
765	0.10022	-0.95318	0.83814	-0.052409	0.042889
766	0.095219	-0.97782	0.86105	0.033071	0.04655
767	0.080416	-10.582	0.90031	0.0033528	0.044881
768	0.12583	-0.84183	0.79184	0.087412	0.049817
769	0.068814	-11.314	0.9036	-0.010199	0.043926
770	0.077816	-10.738	0.90171	-0.018819	0.043813
771	0.081816	-10.501	0.89924	-0.02253	0.043705
772	0.088618	-10.122	0.88869	-0.024639	0.043739
773	0.084817	-10.330	0.89581	-0.027108	0.043551
774	0.087017	-10.209	0.89217	-0.03609	0.043233
775	0.093019	-0.98903	0.87253	-0.04311	0.043178
776	0.081016	-10.547	0.89986	0.0026883	0.044722
777	0.079816	-10.618	0.90072	-0.0050484	0.044357
778	0.085217	-10.308	0.89522	-0.018779	0.043752
779	0.14303	-0.77754	0.74842	0.13511	0.052815
780	0.090618	-10.015	0.8825	-0.025413	0.043787
781	0.09882	-0.95997	0.84308	0.053413	0.047756
782	0.082216	-10.478	0.8989	-0.008568	0.044239
783	0.089618	-10.068	0.88589	0.0077227	0.045234
784	0.094019	-0.9839	0.8672	0.0081319	0.045355
785	0.091218	-0.99838	0.8804	-0.010989	0.044284
786	0.083617	-10.398	0.89735	-0.022437	0.043883
787	0.076815	-10.798	0.90211	0.0076143	0.044851
788	0.084817	-10.330	0.89581	-0.018419	0.043828
789	0.090218	-10.036	0.88375	-0.025878	0.043625
790	0.083417	-10.409	0.89756	0.0020921	0.044825
791	0.093019	-0.98903	0.87253	-0.0047449	0.044804
792	0.085417	-10.297	0.89494	-0.023628	0.043816
793	0.079016	-10.665	0.90115	-0.017048	0.044006
794	0.096019	-0.9738	0.85692	-0.050339	0.042992
795	0.092218	-0.99316	0.87649	-0.022907	0.043798
796	0.088818	-10.111	0.88815	-0.032091	0.043525
797	0.09842	-0.96192	0.84502	0.050235	0.047412
798	0.089818	-10.058	0.88528	-0.04191	0.043066
799	0.092018	-0.9942	0.87736	-0.046592	0.042897
800	0.093419	-0.98697	0.8706	-0.053879	0.042758
801	0.096819	-0.96981	0.8525	-0.052881	0.042776
802	0.093619	-0.98595	0.86934	-0.049429	0.042908
803	0.075215	-10.897	0.90258	0.011329	0.045028
804	0.090618	-10.015	0.8825	-0.024461	0.043741
805	0.083017	-10.432	0.89806	-0.023473	0.043721
806	0.089618	-10.068	0.88589	-0.033042	0.043411
807	0.088218	-10.143	0.88981	-0.038832	0.043125
808	0.079616	-10.630	0.90085	-0.0070619	0.04423
809	0.082216	-10.478	0.8989	-0.0071323	0.044155
810	0.085617	-10.286	0.89464	0.036065	0.046357
811	0.085217	-10.308	0.89522	0.031341	0.04594
812	0.083217	-10.421	0.89785	-0.026326	0.043554
813	0.085217	-10.308	0.89522	0.0038751	0.044857
814	0.089418	-10.079	0.88637	-0.03426	0.043357
815	0.083817	-10.387	0.89707	-0.0028063	0.044624
816	0.090418	-10.026	0.88324	-0.026142	0.043662
817	0.092619	-0.99109	0.87441	-0.027161	0.04383
818	0.084817	-10.330	0.89581	0.027966	0.046039
819	0.077215	-10.774	0.90195	-0.011724	0.044027
820	0.088818	-10.111	0.88815	-0.032422	0.04338
821	0.087417	-10.187	0.89132	-0.031071	0.043381
822	0.077816	-10.738	0.90171	-0.015804	0.043835
823	0.089018	-10.100	0.88758	0.018189	0.045668
824	0.095219	-0.97782	0.86105	-0.042033	0.04318
825	0.082216	-10.478	0.8989	0.010517	0.045124
826	0.093619	-0.98595	0.86934	-0.034853	0.043467
827	0.088618	-10.122	0.88869	-0.047237	0.042879
828	0.10062	-0.95126	0.83693	-0.045489	0.043123
829	0.089218	-10.090	0.88695	-0.044487	0.04302
830	0.079616	-10.630	0.90085	0.026485	0.045846
831	0.086217	-10.252	0.89367	-0.03525	0.043225
832	0.95139	12.916	0.01497	14.502	0.15034
833	0.94479	12.333	0.022431	14.274	0.14808
834	0.075815	-10.860	0.90243	0.003706	0.044676
835	0.076215	-10.835	0.9023	-0.016939	0.043784
836	0.086017	-10.264	0.894	-0.042933	0.043055
837	0.078416	-10.701	0.90144	0.0049229	0.04493
838	0.086417	-10.241	0.89332	-0.022147	0.04363
839	0.094819	-0.97984	0.86295	-0.028664	0.04357
840	0.086417	-10.241	0.89332	0.010198	0.045124
841	0.089218	-10.090	0.88695	-0.044449	0.043083
842	0.090418	-10.026	0.88324	0.02766	0.046198
843	0.095019	-0.97883	0.86192	-0.042963	0.043029
844	0.090018	-10.047	0.88453	-0.036291	0.043368
845	0.083017	-10.432	0.89806	-0.026959	0.043632
846	0.085017	-10.319	0.89548	-0.024617	0.043681
847	0.085817	-10.275	0.89433	0.023829	0.045959
848	0.081416	-10.524	0.89955	-0.01878	0.04401
849	0.091818	-0.99524	0.87828	0.0046607	0.045115
850	0.093819	-0.98493	0.86835	0.027943	0.046241
851	0.081216	-10.536	0.89971	-0.026874	0.04365
852	0.086217	-10.252	0.89367	-0.021462	0.043821
853	0.083017	-10.432	0.89806	0.018214	0.045561
854	0.085617	-10.286	0.89464	0.015521	0.045379
855	0.082817	-10.443	0.89832	-0.010098	0.044302
856	0.087217	-10.198	0.89181	-0.018938	0.044015
857	0.087417	-10.187	0.89132	-0.023492	0.043555
858	0.087217	-10.198	0.89181	-0.040635	0.042983
859	0.081216	-10.536	0.89971	0.017928	0.04518
860	0.085417	-10.297	0.89494	-0.020682	0.043943
861	0.087818	-10.165	0.89056	-0.024402	0.043845
862	0.093819	-0.98493	0.86835	-0.02477	0.043819
863	0.084417	-10.353	0.89636	-0.021652	0.043762
864	0.088018	-10.154	0.89019	-0.017759	0.044066
865	0.091218	-0.99838	0.8804	-0.035186	0.043381
866	0.095819	-0.9748	0.85817	-0.044176	0.043054
867	0.083217	-10.421	0.89785	-0.0077966	0.04441
868	0.086817	-10.220	0.89255	-0.024478	0.043714
869	0.090018	-10.047	0.88453	-0.036282	0.043325
870	0.092218	-0.99316	0.87649	0.032677	0.04657
871	0.084417	-10.353	0.89636	0.0026477	0.044807
872	0.085217	-10.308	0.89522	0.021767	0.045574
873	0.087618	-10.176	0.89093	-0.019677	0.044009
874	0.093219	-0.988	0.87167	-0.029436	0.043696
875	0.078216	-10.713	0.90153	0.0092614	0.044936
876	0.089618	-10.068	0.88589	-0.024654	0.043776
877	0.089018	-10.100	0.88758	-0.02333	0.043829
878	0.091018	-0.99943	0.88096	-0.041559	0.04321
879	0.086417	-10.241	0.89332	0.017124	0.045396
880	0.072014	-11.101	0.90326	-0.015542	0.043774
881	0.088618	-10.122	0.88869	-0.038135	0.043192
882	0.10222	-0.94363	0.83264	0.047815	0.047577
883	0.086017	-10.264	0.894	-0.013166	0.044174
884	0.096819	-0.96981	0.8525	-0.045088	0.042992
885	0.084217	-10.364	0.89656	0.00067258	0.044813
886	0.10982	-0.90879	0.81472	0.05746	0.048188
887	0.074415	-10.948	0.90277	5,35E-01	0.044486
888	0.090018	-10.047	0.88453	-0.03153	0.043417
889	0.093419	-0.98697	0.8706	-0.049983	0.042914
890	0.080016	-10.606	0.90061	-0.023418	0.043652
891	0.092418	-0.99213	0.87545	0.017801	0.045557
892	0.079816	-10.618	0.90072	-0.00062433	0.044604
893	0.082817	-10.443	0.89832	-0.020642	0.043708
894	0.087618	-10.176	0.89093	-0.04702	0.042936
895	0.084417	-10.353	0.89636	-0.031362	0.043325
896	0.096019	-0.9738	0.85692	-0.044779	0.042979
897	0.083217	-10.421	0.89785	0.0013109	0.045043
898	0.094419	-0.98187	0.86526	-0.037715	0.043256
899	0.069814	-11.246	0.90354	-0.0013465	0.044341
900	0.091618	-0.99629	0.87886	-0.033428	0.043411
901	0.091418	-0.99733	0.87965	0.017877	0.045621
902	0.081216	-10.536	0.89971	-0.010316	0.044134
903	0.074815	-10.922	0.90268	0.01528	0.045043
904	0.092018	-0.9942	0.87736	-0.040632	0.043076
905	0.092218	-0.99316	0.87649	-0.04004	0.043197
906	0.086417	-10.241	0.89332	-0.027823	0.043612
907	0.091618	-0.99629	0.87886	-0.046751	0.043006
908	0.085817	-10.275	0.89433	-0.010924	0.044249
909	0.082216	-10.478	0.8989	-0.0077393	0.044551
910	0.085817	-10.275	0.89433	-0.040622	0.043119
911	0.074015	-10.973	0.90288	-0.021033	0.043622
912	0.073215	-11.024	0.90303	-0.018057	0.04368
913	0.10162	-0.94648	0.83406	0.060835	0.047911
914	0.087017	-10.209	0.89217	0.0067219	0.045101
915	0.091418	-0.99733	0.87965	0.02494	0.045947
916	0.11842	-0.87182	0.79818	0.078002	0.049734
917	0.086617	-10.230	0.89296	-0.035015	0.043265
918	0.087818	-10.165	0.89056	-0.034962	0.043299
919	0.081216	-10.536	0.89971	-0.025502	0.043564
920	0.091218	-0.99838	0.8804	-0.035995	0.043397
921	0.087017	-10.209	0.89217	-0.024342	0.043615
922	0.092418	-0.99213	0.87545	0.037944	0.046689
923	0.088618	-10.122	0.88869	0.018149	0.045479
924	0.088218	-10.143	0.88981	0.023483	0.045877
925	0.087818	-10.165	0.89056	0.012418	0.045398
926	0.076615	-10.811	0.90217	0.0028569	0.044621
927	0.092619	-0.99109	0.87441	-0.04991	0.042837
928	0.084217	-10.364	0.89656	0.020322	0.045765
929	0.095819	-0.9748	0.85817	-0.021195	0.043949
930	0.072414	-11.075	0.9032	0.0056577	0.044669
931	0.09782	-0.96487	0.84742	-0.04145	0.043068
932	0.080816	-10.559	0.9	0.010444	0.045093
933	0.095019	-0.97883	0.86192	-0.045759	0.042922
934	0.080416	-10.582	0.90031	0.0018926	0.044603
935	0.081416	-10.524	0.89955	-0.016513	0.043894
936	0.097419	-0.96684	0.8493	-0.040709	0.043218
937	0.088418	-10.133	0.8892	-0.03793	0.043185
938	0.083817	-10.387	0.89707	0.0077895	0.044898
939	0.087217	-10.198	0.89181	0.021996	0.045737
940	0.091418	-0.99733	0.87965	-0.0051635	0.044589
941	0.093219	-0.988	0.87167	0.021091	0.046025
942	0.091018	-0.99943	0.88096	-0.045936	0.042986
943	0.094419	-0.98187	0.86526	0.047629	0.047117
944	0.081416	-10.524	0.89955	-0.025021	0.043425
945	0.072214	-11.088	0.90323	0.005955	0.044597
946	0.094619	-0.98085	0.86418	0.044703	0.046952
947	0.091618	-0.99629	0.87886	-0.035589	0.043376
948	0.086417	-10.241	0.89332	-0.022532	0.043772
949	0.087618	-10.176	0.89093	-0.037592	0.043285
950	0.088018	-10.154	0.89019	0.0066963	0.044914
951	0.087417	-10.187	0.89132	-0.029297	0.043498
952	0.086417	-10.241	0.89332	-0.030335	0.043599
953	0.092619	-0.99109	0.87441	-0.042848	0.043054
954	0.074615	-10.935	0.90272	-0.0042929	0.044341
955	0.10502	-0.93054	0.82534	0.051763	0.047547
956	0.081416	-10.524	0.89955	-0.024956	0.043495
957	0.081216	-10.536	0.89971	0.0015203	0.044823
958	0.089818	-10.058	0.88528	-0.024778	0.043743
959	0.083817	-10.387	0.89707	-0.022978	0.043695
960	0.089818	-10.058	0.88528	-0.045487	0.043097
961	0.094219	-0.98289	0.86633	-0.039052	0.043212
962	0.080616	-10.571	0.90015	-0.032217	0.0433
963	0.072615	-11.062	0.90316	-0.01437	0.043768
964	0.080416	-10.582	0.90031	0.012328	0.045137
965	0.082216	-10.478	0.8989	-0.013275	0.044049
966	0.083017	-10.432	0.89806	-0.029835	0.043414
967	0.091618	-0.99629	0.87886	-0.047788	0.042851
968	0.085817	-10.275	0.89433	-0.011805	0.044062
969	0.10282	-0.9408	0.8308	0.059342	0.048455
970	0.086417	-10.241	0.89332	-0.035283	0.043286
971	0.076215	-10.835	0.9023	-0.016008	0.043889
972	0.077015	-10.786	0.90204	-0.0060121	0.044202
973	0.088418	-10.133	0.8892	0.026651	0.04612
974	0.082617	-10.455	0.8985	-0.011276	0.044234
975	0.081816	-10.501	0.89924	-0.015976	0.04389
976	0.087217	-10.198	0.89181	-0.014475	0.044089
977	0.083417	-10.409	0.89756	-0.018538	0.043894
978	0.082617	-10.455	0.8985	0.0086864	0.045044
979	0.088618	-10.122	0.88869	-0.046953	0.042972
980	0.097219	-0.96783	0.85018	0.026389	0.046004
981	0.085617	-10.286	0.89464	-0.0030361	0.044628
982	0.080016	-10.606	0.90061	-0.0030945	0.044455
983	0.089218	-10.090	0.88695	-0.040422	0.043227
984	0.074815	-10.922	0.90268	0.0019705	0.04441
985	0.088618	-10.122	0.88869	-0.007426	0.044559
986	0.088618	-10.122	0.88869	-0.027005	0.043739
987	0.086817	-10.220	0.89255	0.026492	0.045976
988	0.091618	-0.99629	0.87886	-0.043277	0.043095
989	0.088218	-10.143	0.88981	-0.022978	0.043824
990	0.079216	-10.653	0.90107	-0.026393	0.043405
991	0.081016	-10.547	0.89986	0.003581	0.044743
992	0.078616	-10.689	0.90134	-0.0063571	0.044284
993	0.086617	-10.230	0.89296	0.028596	0.046197
994	0.087618	-10.176	0.89093	0.010567	0.045279
995	0.083017	-10.432	0.89806	-0.027188	0.043487
996	0.085817	-10.275	0.89433	-0.033631	0.043412
997	0.087217	-10.198	0.89181	-0.048602	0.042813
998	0.092018	-0.9942	0.87736	-0.043892	0.043069
999	0.089818	-10.058	0.88528	-0.01397	0.04409
1000	0.084617	-10.341	0.89612	0.0066448	0.044882
1001	0.084017	-10.375	0.89682	-0.015247	0.044067
1002	0.085017	-10.319	0.89548	-0.013857	0.044097
1003	0.082416	-10.466	0.89871	-0.0027217	0.04447
1004	0.080616	-10.571	0.90015	0.0087366	0.045088
1005	0.083817	-10.387	0.89707	-0.033723	0.04325
1006	0.089018	-10.100	0.88758	-0.013937	0.04436
1007	0.080616	-10.571	0.90015	-0.028937	0.043531
1008	0.070014	-11.233	0.90351	0.01758	0.045159
1009	0.084017	-10.375	0.89682	-0.022683	0.043712
1010	0.084017	-10.375	0.89682	-8,40E-01	0.044523
1011	0.11262	-0.89648	0.80854	0.060889	0.048719
1012	0.080816	-10.559	0.9	-0.016323	0.044021
1013	0.087818	-10.165	0.89056	0.003691	0.045075
1014	0.083817	-10.387	0.89707	-0.037997	0.043056
1015	0.080816	-10.559	0.9	-0.021775	0.043702
1016	0.087217	-10.198	0.89181	0.0041017	0.044836
1017	0.090618	-10.015	0.8825	0.0081264	0.045303
1018	0.081816	-10.501	0.89924	-0.03539	0.043304
1019	0.11562	-0.88359	0.80387	0.085086	0.049533
1020	0.089818	-10.058	0.88528	-0.035719	0.043241
1021	0.080816	-10.559	0.9	-0.016773	0.043914
1022	0.088218	-10.143	0.88981	-0.043647	0.042973
1023	0.079016	-10.665	0.90115	-0.028573	0.043228
1024	0.088418	-10.133	0.8892	-0.038015	0.043126
1025	0.082617	-10.455	0.8985	-0.0074853	0.044424
1026	0.23465	-0.51345	0.36783	0.3341	0.069901
1027	0.090018	-10.047	0.88453	-0.028939	0.043588
1028	0.082216	-10.478	0.8989	-0.02628	0.043403
1029	0.080816	-10.559	0.9	-0.015692	0.043976
1030	0.097419	-0.96684	0.8493	-0.053212	0.042955
1031	0.091018	-0.99943	0.88096	-0.039324	0.043306
1032	0.087417	-10.187	0.89132	-0.037776	0.043197
1033	0.10342	-0.93798	0.82911	0.04592	0.047525
1034	0.093019	-0.98903	0.87253	-0.049413	0.042945
1035	0.093419	-0.98697	0.8706	-0.051954	0.042775
1036	0.090818	-10.005	0.88172	-0.025646	0.04371
1037	0.082216	-10.478	0.8989	-0.014394	0.044126
1038	0.086017	-10.264	0.894	-0.027536	0.043596
1039	0.093219	-0.988	0.87167	-0.015213	0.044208
1040	0.090418	-10.026	0.88324	-0.020372	0.044148
1041	0.086217	-10.252	0.89367	-0.023096	0.043752
1042	0.087818	-10.165	0.89056	0.010762	0.045235
1043	0.089618	-10.068	0.88589	-0.03425	0.043436
1044	0.089218	-10.090	0.88695	-0.029251	0.043548
1045	0.086617	-10.230	0.89296	-0.023895	0.043799
1046	0.088618	-10.122	0.88869	-0.044615	0.043007
1047	0.091018	-0.99943	0.88096	-0.043455	0.04309
1048	0.077816	-10.738	0.90171	0.018339	0.045121
1049	0.088618	-10.122	0.88869	-0.011386	0.044362
1050	0.082817	-10.443	0.89832	-0.003848	0.044528
1051	0.093819	-0.98493	0.86835	-0.049829	0.042933
1052	0.09842	-0.96192	0.84502	-0.05842	0.042596
1053	0.086817	-10.220	0.89255	0.0060333	0.045102
1054	0.088618	-10.122	0.88869	0.034412	0.046398
1055	0.096019	-0.9738	0.85692	0.045574	0.047162
1056	0.093819	-0.98493	0.86835	-0.031256	0.043483
1057	0.094219	-0.98289	0.86633	6,20E-01	0.044752
1058	0.091818	-0.99524	0.87828	-0.052418	0.042758
1059	0.088818	-10.111	0.88815	-0.040524	0.04314
1060	0.085217	-10.308	0.89522	-0.040857	0.043123
1061	0.080416	-10.582	0.90031	-0.023561	0.043591
1062	0.088418	-10.133	0.8892	0.012844	0.045447
1063	0.093019	-0.98903	0.87253	-0.044836	0.043105
1064	0.089218	-10.090	0.88695	-0.022084	0.043751
1065	0.090818	-10.005	0.88172	-0.037278	0.043156
1066	0.080616	-10.571	0.90015	-0.026676	0.043459
1067	0.081416	-10.524	0.89955	-0.013841	0.04398
1068	0.084417	-10.353	0.89636	-0.032294	0.043473
1069	0.086817	-10.220	0.89255	-0.034948	0.04345
1070	0.095419	-0.97681	0.86006	-0.039896	0.043226
1071	0.092619	-0.99109	0.87441	0.027265	0.046435
1072	0.083617	-10.398	0.89735	-0.003146	0.044475
1073	0.080216	-10.594	0.90045	-0.005032	0.044232
1074	0.082416	-10.466	0.89871	-0.0043275	0.04454
1075	0.077015	-10.786	0.90204	0.0058061	0.044887
1076	0.084017	-10.375	0.89682	-0.040579	0.043059
1077	0.083617	-10.398	0.89735	-0.016683	0.043935
1078	0.091618	-0.99629	0.87886	-0.035003	0.043457
1079	0.10042	-0.95222	0.83745	0.051588	0.047431
1080	0.10102	-0.94934	0.83549	0.052346	0.047604
1081	0.092218	-0.99316	0.87649	0.048513	0.047125
1082	0.090218	-10.036	0.88375	0.015241	0.045673
1083	0.090018	-10.047	0.88453	-0.040397	0.043204
1084	0.082617	-10.455	0.8985	-0.014666	0.044112
1085	0.084417	-10.353	0.89636	0.016203	0.045457
1086	0.089818	-10.058	0.88528	0.014906	0.045592
1087	0.083217	-10.421	0.89785	-0.041162	0.043009
1088	0.073815	-10.986	0.90294	0.00056462	0.04442
1089	0.084817	-10.330	0.89581	-0.027052	0.043737
1090	0.10422	-0.93425	0.82685	0.055812	0.047863
1091	0.085617	-10.286	0.89464	0.031976	0.046374
1092	0.085617	-10.286	0.89464	-0.031756	0.04341
1093	0.089818	-10.058	0.88528	-0.036972	0.043315
1094	0.10002	-0.95415	0.83863	-0.051534	0.042865
1095	0.092018	-0.9942	0.87736	0.0098877	0.045486
1096	0.079216	-10.653	0.90107	-0.0085862	0.044171
1097	0.085017	-10.319	0.89548	0.001394	0.044906
1098	0.084417	-10.353	0.89636	-0.011388	0.044183
1099	0.082016	-10.489	0.89909	-0.037179	0.043191
1100	0.083417	-10.409	0.89756	-0.023945	0.043597
1101	0.075415	-10.885	0.90252	-0.0043948	0.044183
1102	0.078416	-10.701	0.90144	0.018551	0.045297
1103	0.080016	-10.606	0.90061	-0.025683	0.043477
1104	0.09822	-0.9629	0.84592	-0.036109	0.043446
1105	0.089218	-10.090	0.88695	0.011086	0.045339
1106	0.074615	-10.935	0.90272	-0.017082	0.043811
1107	0.086817	-10.220	0.89255	-0.0434	0.042992
1108	0.088218	-10.143	0.88981	-0.0063775	0.044516
1109	0.090618	-10.015	0.8825	-0.035745	0.043463
1110	0.088818	-10.111	0.88815	-0.0011929	0.044849
1111	0.084417	-10.353	0.89636	-0.019252	0.044054
1112	0.087217	-10.198	0.89181	-0.020151	0.043678
1113	0.090818	-10.005	0.88172	0.001609	0.045278
1114	0.080416	-10.582	0.90031	0.022192	0.045431
1115	0.085817	-10.275	0.89433	-0.042443	0.043099
1116	0.084417	-10.353	0.89636	-0.02966	0.043518
1117	0.079416	-10.642	0.90094	-0.02012	0.043743
1118	0.082016	-10.489	0.89909	0.00060772	0.044846
1119	0.084817	-10.330	0.89581	-0.040994	0.043033
1120	0.11822	-0.87265	0.79877	0.078532	0.049485
1121	0.088618	-10.122	0.88869	-0.02867	0.043413
1122	0.09762	-0.96585	0.84831	0.060568	0.047747
1123	0.096619	-0.97081	0.85381	0.054818	0.047334
1124	0.086217	-10.252	0.89367	-0.031642	0.043332
1125	0.096819	-0.96981	0.8525	-0.056038	0.042736
1126	0.09822	-0.9629	0.84592	-0.053603	0.042785
1127	0.12082	-0.86192	0.79597	0.077	0.049616
1128	0.077415	-10.762	0.90186	-0.012596	0.043915
1129	0.083617	-10.398	0.89735	-0.0088189	0.044384
1130	0.12062	-0.86274	0.79612	0.079722	0.049815
1131	0.078216	-10.713	0.90153	-0.038135	0.04308
1132	0.090418	-10.026	0.88324	-0.044627	0.042969
1133	0.083417	-10.409	0.89756	0.00090825	0.044731
1134	0.088218	-10.143	0.88981	-0.016565	0.044046
1135	0.087217	-10.198	0.89181	-0.020282	0.043771
1136	0.080616	-10.571	0.90015	-0.012614	0.044114
1137	0.085617	-10.286	0.89464	-0.016692	0.043808
1138	0.081416	-10.524	0.89955	0.011064	0.044865
1139	0.092619	-0.99109	0.87441	-0.043335	0.043021
1140	0.092018	-0.9942	0.87736	-0.033752	0.043411
1141	0.088418	-10.133	0.8892	0.045865	0.046806
1142	0.10542	-0.92869	0.8243	0.060165	0.048256
1143	0.089418	-10.079	0.88637	-0.026958	0.04389
1144	0.089418	-10.079	0.88637	0.013636	0.045438
1145	0.086617	-10.230	0.89296	-0.02995	0.043539
1146	0.088818	-10.111	0.88815	-0.031842	0.043449
1147	0.078216	-10.713	0.90153	-0.01544	0.043797
1148	0.089418	-10.079	0.88637	-0.03413	0.043365
1149	0.082016	-10.489	0.89909	0.013801	0.045054
1150	0.092819	-0.99006	0.87343	-0.047597	0.042995
1151	0.087818	-10.165	0.89056	-0.037881	0.043278
1152	0.091418	-0.99733	0.87965	-0.042019	0.043132
1153	0.091218	-0.99838	0.8804	-0.047596	0.042851
1154	0.091618	-0.99629	0.87886	-0.015743	0.044249
1155	0.087417	-10.187	0.89132	-0.024324	0.043612
1156	0.093019	-0.98903	0.87253	-0.03501	0.043385
1157	0.091818	-0.99524	0.87828	-0.040544	0.043199
1158	0.090218	-10.036	0.88375	-0.039006	0.043243
1159	0.094419	-0.98187	0.86526	-0.047865	0.042941
1160	0.089618	-10.068	0.88589	-0.051097	0.042832
1161	0.092218	-0.99316	0.87649	-0.052431	0.042819
1162	0.086017	-10.264	0.894	-0.041686	0.042972
1163	0.082817	-10.443	0.89832	0.004258	0.044965
1164	0.090818	-10.005	0.88172	-0.032338	0.043397
1165	0.083617	-10.398	0.89735	-0.038755	0.043167
1166	0.090218	-10.036	0.88375	-0.044412	0.042966
1167	0.090418	-10.026	0.88324	0.015716	0.045765
1168	0.089818	-10.058	0.88528	-0.036087	0.043423
1169	0.092619	-0.99109	0.87441	-0.044307	0.043071
1170	0.096419	-0.9718	0.85485	-0.046043	0.042988
1171	0.086617	-10.230	0.89296	-0.044401	0.042981
1172	0.088218	-10.143	0.88981	-0.041901	0.043033
1173	0.083217	-10.421	0.89785	-0.0083128	0.044467
1174	0.084217	-10.364	0.89656	0.018226	0.045505
1175	0.10622	-0.92502	0.82296	0.062251	0.048375
1176	0.083417	-10.409	0.89756	-0.039359	0.043215
1177	0.081416	-10.524	0.89955	0.00096672	0.044588
1178	0.088618	-10.122	0.88869	-0.040914	0.043142
1179	0.078416	-10.701	0.90144	-0.022967	0.043658
1180	0.085817	-10.275	0.89433	-0.037257	0.043225
1181	0.086017	-10.264	0.894	0.024542	0.046136
1182	0.078416	-10.701	0.90144	-0.028313	0.043393
1183	0.083017	-10.432	0.89806	-0.022395	0.043613
1184	0.085817	-10.275	0.89433	-0.032185	0.043387
1185	0.083417	-10.409	0.89756	0.005862	0.044827
1186	0.080416	-10.582	0.90031	-0.0016635	0.04466
1187	0.081616	-10.512	0.89939	-0.0073537	0.044294
1188	0.082617	-10.455	0.8985	-0.0046569	0.044342
1189	0.088218	-10.143	0.88981	-0.019056	0.044027
1190	0.083617	-10.398	0.89735	-0.013783	0.043993
1191	0.077015	-10.786	0.90204	-0.0037147	0.044265
1192	0.095619	-0.97581	0.85909	0.044086	0.047008
1193	0.091618	-0.99629	0.87886	-0.042161	0.043052
1194	0.093219	-0.988	0.87167	-0.050955	0.042786
1195	0.079816	-10.618	0.90072	-0.027367	0.043489
1196	0.085417	-10.297	0.89494	0.0056077	0.044993
1197	0.080016	-10.606	0.90061	0.00022508	0.044611
1198	0.078016	-10.725	0.90161	-0.00015953	0.044505
1199	0.10902	-0.91235	0.81712	0.049616	0.047346
1200	0.077015	-10.786	0.90204	0.0085456	0.044786
1201	0.085417	-10.297	0.89494	-0.0066858	0.044517
1202	0.090018	-10.047	0.88453	-0.0037945	0.044432
1203	0.078616	-10.689	0.90134	-0.0014195	0.044354
1204	0.077015	-10.786	0.90204	-0.011253	0.043977
1205	0.093219	-0.988	0.87167	-0.038155	0.04307
1206	0.089818	-10.058	0.88528	-0.033719	0.04331
1207	0.083017	-10.432	0.89806	-0.018372	0.043682
1208	0.090018	-10.047	0.88453	-0.025832	0.043568
1209	0.087818	-10.165	0.89056	0.014072	0.045325
1210	0.089618	-10.068	0.88589	-0.029209	0.043559
1211	0.083817	-10.387	0.89707	-0.024594	0.043676
1212	0.074015	-10.973	0.90288	-0.0086296	0.044024
1213	0.070814	-11.180	0.90343	-0.0060316	0.044135
1214	0.077415	-10.762	0.90186	-0.013319	0.043974
1215	0.085817	-10.275	0.89433	-0.036278	0.0433
1216	0.11462	-0.88786	0.8058	0.092939	0.050627
1217	0.096819	-0.96981	0.8525	-0.036689	0.043405
1218	0.080816	-10.559	0.9	-0.0044501	0.044218
1219	0.086217	-10.252	0.89367	-0.035756	0.043235
1220	0.088818	-10.111	0.88815	-0.032533	0.043457
1221	0.092819	-0.99006	0.87343	-0.040776	0.043195
1222	0.09942	-0.95705	0.8409	-0.041257	0.043325
1223	0.092218	-0.99316	0.87649	-0.049013	0.042875
1224	0.084817	-10.330	0.89581	0.022668	0.045754
1225	0.094419	-0.98187	0.86526	0.027986	0.046102
1226	0.089218	-10.090	0.88695	-0.039538	0.043138
1227	0.078816	-10.677	0.90126	-0.01138	0.044198
1228	0.082216	-10.478	0.8989	-0.00035795	0.044781
1229	0.095619	-0.97581	0.85909	-0.043834	0.042971
1230	0.092018	-0.9942	0.87736	-0.044592	0.043054
1231	0.084817	-10.330	0.89581	-0.015022	0.043987
1232	0.082016	-10.489	0.89909	-0.0029922	0.04432
1233	0.084817	-10.330	0.89581	-0.042183	0.043025
1234	0.076815	-10.798	0.90211	-0.00098334	0.044567
1235	0.084017	-10.375	0.89682	0.0075071	0.044921
1236	0.091418	-0.99733	0.87965	-0.019922	0.044083
1237	0.082416	-10.466	0.89871	-0.035056	0.043243
1238	0.084617	-10.341	0.89612	-0.027598	0.043569
1239	0.095019	-0.97883	0.86192	0.0015794	0.044875
1240	0.084217	-10.364	0.89656	0.0023124	0.044732
1241	0.088218	-10.143	0.88981	-0.0282	0.043525
1242	0.10162	-0.94648	0.83406	-0.062649	0.042489
1243	0.077215	-10.774	0.90195	0.0068724	0.044942
1244	0.087017	-10.209	0.89217	-0.027705	0.043588
1245	0.088618	-10.122	0.88869	-0.025633	0.043669
1246	0.087017	-10.209	0.89217	0.0006088	0.044812
1247	0.086417	-10.241	0.89332	-0.036256	0.043239
1248	0.087017	-10.209	0.89217	-0.0010654	0.044585
1249	0.091018	-0.99943	0.88096	-0.027735	0.043672
1250	0.092418	-0.99213	0.87545	-0.042556	0.043113
1251	0.072214	-11.088	0.90323	0.015796	0.045076
1252	0.090818	-10.005	0.88172	-0.0354	0.043316
1253	0.085617	-10.286	0.89464	-0.026169	0.043578
1254	0.095619	-0.97581	0.85909	0.019631	0.045888
1255	0.081816	-10.501	0.89924	-0.023814	0.043541
1256	0.092619	-0.99109	0.87441	-0.045139	0.043055
1257	0.081616	-10.512	0.89939	-0.026162	0.043599
1258	0.081416	-10.524	0.89955	-0.0026156	0.044506
1259	0.16783	-0.69533	0.72128	0.16335	0.056136
1260	0.086617	-10.230	0.89296	-0.037593	0.043119
1261	0.077616	-10.750	0.90178	-0.01722	0.043818
1262	0.082416	-10.466	0.89871	-0.021704	0.043684
1263	0.089818	-10.058	0.88528	-0.017767	0.043996
1264	0.080816	-10.559	0.9	-0.0095448	0.044225
1265	0.091218	-0.99838	0.8804	-0.039584	0.043192
1266	0.082617	-10.455	0.8985	0.0077363	0.044918
1267	0.095819	-0.9748	0.85817	-0.049876	0.042858
1268	0.086817	-10.220	0.89255	-0.029163	0.043572
1269	0.091218	-0.99838	0.8804	-0.036257	0.043355
1270	0.073815	-10.986	0.90294	-0.0009862	0.044349
1271	0.090418	-10.026	0.88324	-0.034608	0.043394
1272	0.083217	-10.421	0.89785	-0.0051659	0.044537
1273	0.083417	-10.409	0.89756	-0.00053598	0.044529
1274	0.088218	-10.143	0.88981	-0.032678	0.043355
1275	0.084017	-10.375	0.89682	-0.035782	0.043275
1276	0.087818	-10.165	0.89056	-0.03202	0.043439
1277	0.091018	-0.99943	0.88096	-0.032923	0.043473
1278	0.097419	-0.96684	0.8493	-0.047122	0.042957
1279	0.080816	-10.559	0.9	-0.03532	0.043142
1280	0.075015	-10.910	0.90263	0.001117	0.044666
1281	0.092018	-0.9942	0.87736	-0.030543	0.043539
1282	0.09762	-0.96585	0.84831	-0.047104	0.043021
1283	0.087618	-10.176	0.89093	0.029328	0.04616
1284	0.090218	-10.036	0.88375	-0.041999	0.04305
1285	0.075615	-10.872	0.90249	-0.0090853	0.044043
1286	0.086017	-10.264	0.894	0.026702	0.045921
1287	0.095619	-0.97581	0.85909	0.051037	0.047169
1288	0.088018	-10.154	0.89019	0.026799	0.045899
1289	0.088218	-10.143	0.88981	-0.04643	0.042918
1290	0.081816	-10.501	0.89924	0.01797	0.045146
1291	0.086817	-10.220	0.89255	-0.035561	0.043335
1292	0.082416	-10.466	0.89871	-0.040109	0.043027
1293	0.092218	-0.99316	0.87649	-0.045475	0.043055
1294	0.081016	-10.547	0.89986	-0.020992	0.04383
1295	0.082817	-10.443	0.89832	-0.019294	0.043816
1296	0.079816	-10.618	0.90072	-0.027076	0.043462
1297	0.083617	-10.398	0.89735	-0.02606	0.043601
1298	0.085617	-10.286	0.89464	-0.038556	0.043088
1299	0.10622	-0.92502	0.82296	0.061804	0.048595
1300	0.091218	-0.99838	0.8804	-0.031885	0.043402
1301	0.082216	-10.478	0.8989	-0.022805	0.043599
1302	0.086617	-10.230	0.89296	-0.027203	0.043789
1303	0.086217	-10.252	0.89367	-0.019928	0.043885
1304	0.085017	-10.319	0.89548	0.0065636	0.044754
1305	0.091418	-0.99733	0.87965	-0.027922	0.043787
1306	0.083617	-10.398	0.89735	-0.031978	0.043447
1307	0.097419	-0.96684	0.8493	0.043606	0.047395
1308	0.088818	-10.111	0.88815	-0.043152	0.042938
1309	0.096419	-0.9718	0.85485	-0.052574	0.04284
1310	0.076615	-10.811	0.90217	0.00081129	0.044711
1311	0.083217	-10.421	0.89785	-0.030331	0.043426
1312	0.071814	-11.114	0.9033	0.0055304	0.044626
1313	0.081016	-10.547	0.89986	0.010437	0.044998
1314	0.086617	-10.230	0.89296	-0.02787	0.043584
1315	0.084617	-10.341	0.89612	-0.040569	0.043035
1316	0.094819	-0.97984	0.86295	-0.033955	0.04351
1317	0.089818	-10.058	0.88528	-0.026561	0.043546
1318	0.090618	-10.015	0.8825	-0.034453	0.043404
1319	0.090618	-10.015	0.8825	-0.046025	0.043077
1320	0.078416	-10.701	0.90144	0.015246	0.045231
1321	0.074415	-10.948	0.90277	-0.020355	0.043614
1322	0.081016	-10.547	0.89986	-0.014181	0.04401
1323	0.081616	-10.512	0.89939	-0.022052	0.043766
1324	0.090618	-10.015	0.8825	-0.022909	0.04378
1325	0.091018	-0.99943	0.88096	-0.0093554	0.044566
1326	0.094219	-0.98289	0.86633	0.0362	0.046681
1327	0.095819	-0.9748	0.85817	0.042621	0.04702
1328	0.085417	-10.297	0.89494	0.023948	0.045755
1329	0.085417	-10.297	0.89494	0.0028351	0.044925
1330	0.092819	-0.99006	0.87343	0.029516	0.04614
1331	0.072014	-11.101	0.90326	0.0016913	0.044457
1332	0.11122	-0.9026	0.81115	0.084524	0.049413
1333	0.11742	-0.876	0.79948	0.088897	0.049926
1334	0.086417	-10.241	0.89332	-0.012843	0.04427
1335	0.079616	-10.630	0.90085	-0.018298	0.043701
1336	0.086017	-10.264	0.894	-0.025212	0.043712
1337	0.085017	-10.319	0.89548	-0.030364	0.043439
1338	0.085617	-10.286	0.89464	-0.032329	0.043305
1339	0.086017	-10.264	0.894	-0.02066	0.043824
1340	0.074415	-10.948	0.90277	-0.014895	0.043815
1341	0.080016	-10.606	0.90061	-0.017496	0.043754
1342	0.094019	-0.9839	0.8672	-0.047411	0.042874
1343	0.095219	-0.97782	0.86105	-0.043285	0.043096
1344	0.096819	-0.96981	0.8525	-0.034857	0.04344
1345	0.16603	-0.70095	0.72254	0.18493	0.057601
1346	0.088618	-10.122	0.88869	0.0011428	0.044785
1347	0.079616	-10.630	0.90085	-0.03319	0.043249
1348	0.091418	-0.99733	0.87965	-0.049634	0.042844
1349	0.079216	-10.653	0.90107	0.019201	0.045275
1350	0.087818	-10.165	0.89056	-0.038977	0.043231
1351	0.088418	-10.133	0.8892	-0.031118	0.043492
1352	0.092018	-0.9942	0.87736	-0.049323	0.042879
1353	0.077616	-10.750	0.90178	-0.015509	0.043917
1354	0.092018	-0.9942	0.87736	-0.032118	0.043463
1355	0.081016	-10.547	0.89986	0.0097127	0.045088
1356	0.079416	-10.642	0.90094	0.0041664	0.044605
1357	0.082416	-10.466	0.89871	0.0010821	0.044812
1358	0.086417	-10.241	0.89332	-0.036275	0.043302
1359	0.085417	-10.297	0.89494	0.0052557	0.044871
1360	0.093019	-0.98903	0.87253	-0.050111	0.042855
1361	0.086817	-10.220	0.89255	-0.03617	0.043286
1362	0.093419	-0.98697	0.8706	0.033119	0.04657
1363	0.088618	-10.122	0.88869	-0.03195	0.043439
1364	0.089618	-10.068	0.88589	-0.049723	0.042855
1365	0.090018	-10.047	0.88453	0.00055102	0.044749
1366	0.087217	-10.198	0.89181	-0.031369	0.043438
1367	0.087618	-10.176	0.89093	-0.013982	0.044086
1368	0.085217	-10.308	0.89522	-0.026712	0.043497
1369	0.081616	-10.512	0.89939	-0.017733	0.043813
1370	0.09802	-0.96388	0.8469	0.017698	0.045914
1371	0.079616	-10.630	0.90085	-0.0060755	0.044274
1372	0.093219	-0.988	0.87167	-0.044227	0.043025
1373	0.074215	-10.960	0.90283	-0.016415	0.043687
1374	0.084017	-10.375	0.89682	0.04434	0.046558
1375	0.090418	-10.026	0.88324	-0.036109	0.043205
1376	0.079416	-10.642	0.90094	-0.013794	0.043944
1377	0.083617	-10.398	0.89735	-0.007539	0.044302
1378	0.083217	-10.421	0.89785	0.00052634	0.044709
1379	0.089418	-10.079	0.88637	-0.047286	0.042948
1380	0.093419	-0.98697	0.8706	-0.03996	0.0432
1381	0.094019	-0.9839	0.8672	-0.025762	0.043752
1382	0.081616	-10.512	0.89939	-0.0011054	0.044573
1383	0.089218	-10.090	0.88695	-0.042785	0.043144
1384	0.091018	-0.99943	0.88096	0.028784	0.046217
1385	0.085217	-10.308	0.89522	-0.0319	0.043335
1386	0.090018	-10.047	0.88453	-0.039043	0.043202
1387	0.085417	-10.297	0.89494	-0.029258	0.043491
1388	0.081216	-10.536	0.89971	-0.028345	0.043522
1389	0.091618	-0.99629	0.87886	-0.042899	0.043027
1390	0.096619	-0.97081	0.85381	-0.043705	0.042984
1391	0.091218	-0.99838	0.8804	-0.040963	0.043067
1392	0.082817	-10.443	0.89832	0.0043927	0.044742
1393	0.080016	-10.606	0.90061	-0.039023	0.043167
1394	0.078816	-10.677	0.90126	-0.0019025	0.044485
1395	0.083217	-10.421	0.89785	-0.031546	0.043409
1396	0.10402	-0.93518	0.82743	-0.057498	0.042719
1397	0.094619	-0.98085	0.86418	0.0035838	0.045125
1398	0.076615	-10.811	0.90217	0.0026371	0.044666
1399	0.090418	-10.026	0.88324	0.041621	0.046715
1400	0.081616	-10.512	0.89939	-0.023945	0.043647
1401	0.089218	-10.090	0.88695	-0.048785	0.042935
1402	0.086817	-10.220	0.89255	-0.025898	0.043629
1403	0.088818	-10.111	0.88815	-0.034874	0.043323
1404	0.094019	-0.9839	0.8672	-0.048368	0.042945
1405	0.11682	-0.87852	0.80131	0.089674	0.050959
1406	0.087217	-10.198	0.89181	-0.039671	0.043207
1407	0.083017	-10.432	0.89806	0.01028	0.045116
1408	0.078816	-10.677	0.90126	-0.0038907	0.04429
1409	0.091218	-0.99838	0.8804	-0.031892	0.043398
1410	0.093019	-0.98903	0.87253	-0.027283	0.043566
1411	0.084817	-10.330	0.89581	-0.001914	0.044626
1412	0.086017	-10.264	0.894	-0.013761	0.044045
1413	0.088218	-10.143	0.88981	-0.035742	0.043244
1414	0.088618	-10.122	0.88869	-0.020598	0.044067
1415	0.074415	-10.948	0.90277	-0.013018	0.044064
1416	0.09822	-0.9629	0.84592	-0.040936	0.043207
1417	0.080416	-10.582	0.90031	0.012318	0.045129
1418	0.090818	-10.005	0.88172	0.001635	0.044987
1419	0.073015	-11.037	0.90308	0.0074391	0.044765
1420	0.085617	-10.286	0.89464	0.025665	0.045731
1421	0.076415	-10.823	0.90223	0.01102	0.044967
1422	0.086617	-10.230	0.89296	-0.039969	0.043171
1423	0.079416	-10.642	0.90094	-0.005756	0.044327
1424	0.084217	-10.364	0.89656	-0.02629	0.043577
1425	0.085417	-10.297	0.89494	-0.041532	0.043088
1426	0.096619	-0.97081	0.85381	-0.051601	0.042791
1427	0.085417	-10.297	0.89494	-0.042898	0.043081
1428	0.09762	-0.96585	0.84831	-0.057769	0.042629
1429	0.079216	-10.653	0.90107	-0.010344	0.043953
1430	0.092218	-0.99316	0.87649	-0.039614	0.043061
1431	0.097219	-0.96783	0.85018	-0.040965	0.043252
1432	0.080416	-10.582	0.90031	-0.021421	0.043732
1433	0.090018	-10.047	0.88453	-0.038749	0.043254
1434	0.077616	-10.750	0.90178	0.0037996	0.044709
1435	0.069414	-11.273	0.90358	-0.015942	0.043768
1436	0.096219	-0.9728	0.85582	-0.047703	0.042912
1437	0.079416	-10.642	0.90094	-0.022339	0.043607
1438	0.077415	-10.762	0.90186	-0.0073781	0.04411
1439	0.081416	-10.524	0.89955	-0.028932	0.043332
1440	0.084617	-10.341	0.89612	-0.0055059	0.044416
1441	0.083217	-10.421	0.89785	-0.039165	0.043119
1442	0.090418	-10.026	0.88324	-0.023204	0.043767
1443	0.092218	-0.99316	0.87649	-0.052596	0.042804
1444	0.086817	-10.220	0.89255	-0.00062864	0.04468
1445	0.081816	-10.501	0.89924	-0.031917	0.043306
1446	0.087217	-10.198	0.89181	0.0044414	0.044873
1447	0.096219	-0.9728	0.85582	-0.013301	0.044454
1448	0.080016	-10.606	0.90061	-0.015288	0.043988
1449	0.093819	-0.98493	0.86835	-0.0393	0.043165
1450	0.085617	-10.286	0.89464	0.012234	0.045611
1451	0.091018	-0.99943	0.88096	-0.030975	0.043474
1452	0.078816	-10.677	0.90126	-0.014648	0.043843
1453	0.070614	-11.193	0.90344	-0.0057475	0.044179
1454	0.090818	-10.005	0.88172	-0.046936	0.042938
1455	0.12783	-0.83399	0.78914	0.10481	0.050875
1456	0.093419	-0.98697	0.8706	-0.054664	0.042669
1457	0.095019	-0.97883	0.86192	-0.032783	0.043569
1458	0.096019	-0.9738	0.85692	-0.047917	0.042883
1459	0.087618	-10.176	0.89093	0.007619	0.045195
1460	0.077015	-10.786	0.90204	-0.016917	0.043783
1461	0.096019	-0.9738	0.85692	-0.02996	0.043435
1462	0.091418	-0.99733	0.87965	0.01874	0.045797
1463	0.10022	-0.95318	0.83814	-0.057888	0.042697
1464	0.090218	-10.036	0.88375	-0.027631	0.043727
1465	0.081816	-10.501	0.89924	-0.022634	0.043603
1466	0.11622	-0.88105	0.80307	0.07823	0.049613
1467	0.085617	-10.286	0.89464	0.00037041	0.04479
1468	0.09922	-0.95802	0.84158	-0.036569	0.043453
1469	0.076215	-10.835	0.9023	-0.0059871	0.044093
1470	0.077616	-10.750	0.90178	0.029402	0.045656
1471	0.095819	-0.9748	0.85817	-0.052482	0.042777
1472	0.089018	-10.100	0.88758	-0.050792	0.042765
1473	0.09762	-0.96585	0.84831	-0.04295	0.043056
1474	0.086217	-10.252	0.89367	-0.031358	0.043409
1475	0.090818	-10.005	0.88172	-0.047057	0.042883
1476	0.084217	-10.364	0.89656	-0.027875	0.043577
1477	0.087017	-10.209	0.89217	-0.031051	0.043307
1478	0.082416	-10.466	0.89871	0.0043895	0.044726
1479	0.090818	-10.005	0.88172	-0.041169	0.043164
1480	0.091018	-0.99943	0.88096	-0.029418	0.043535
1481	0.09842	-0.96192	0.84502	0.06091	0.0481
1482	0.093619	-0.98595	0.86934	-0.037488	0.043256
1483	0.092218	-0.99316	0.87649	0.012283	0.04558
1484	0.080016	-10.606	0.90061	-0.03531	0.043346
1485	0.083617	-10.398	0.89735	-0.017389	0.04398
1486	0.085217	-10.308	0.89522	-0.0020735	0.044491
1487	0.088618	-10.122	0.88869	-0.030903	0.043377
1488	0.085617	-10.286	0.89464	-0.035704	0.043226
1489	0.083217	-10.421	0.89785	-0.036166	0.043282
1490	0.085817	-10.275	0.89433	0.03387	0.046268
1491	0.090618	-10.015	0.8825	0.02472	0.045974
1492	0.088418	-10.133	0.8892	-0.025965	0.043535
1493	0.084417	-10.353	0.89636	0.018975	0.045589
1494	0.075415	-10.885	0.90252	-0.00083937	0.044452
1495	0.096219	-0.9728	0.85582	-0.0515	0.042877
1496	0.081216	-10.536	0.89971	-0.032069	0.043307
1497	0.080216	-10.594	0.90045	0.0056605	0.044697
1498	0.094219	-0.98289	0.86633	-0.030473	0.043687
1499	0.084617	-10.341	0.89612	-0.035846	0.04328
1500	0.089618	-10.068	0.88589	-0.039824	0.043127
1501	0.088418	-10.133	0.8892	-0.0404	0.043109
1502	0.082416	-10.466	0.89871	-0.027774	0.04352
1503	0.10662	-0.92319	0.82215	0.05408	0.047819
1504	0.081216	-10.536	0.89971	-0.020375	0.043708
1505	0.086217	-10.252	0.89367	-0.03673	0.043212
1506	0.083217	-10.421	0.89785	-0.013712	0.044051
1507	0.072014	-11.101	0.90326	0.011602	0.04479
1508	0.094419	-0.98187	0.86526	-0.049143	0.042907
1509	0.076615	-10.811	0.90217	0.0020273	0.044529
1510	0.094819	-0.97984	0.86295	0.048406	0.047141
1511	0.069214	-11.287	0.90359	-0.0018499	0.044307
1512	0.086617	-10.230	0.89296	-0.016525	0.044014
1513	0.092619	-0.99109	0.87441	-0.049861	0.042883
1514	0.14503	-0.7705	0.74226	0.12211	0.052685
1515	0.086217	-10.252	0.89367	-0.019448	0.044018
1516	0.081416	-10.524	0.89955	0.0038992	0.044688
1517	0.088018	-10.154	0.89019	-0.039197	0.043213
1518	0.088218	-10.143	0.88981	-0.026345	0.043527
1519	0.095019	-0.97883	0.86192	-0.050913	0.042826
1520	0.11002	-0.9079	0.81396	0.065936	0.048794
1521	0.090618	-10.015	0.8825	-0.030014	0.043452
1522	0.081616	-10.512	0.89939	-0.021918	0.043708
1523	0.090018	-10.047	0.88453	-0.035812	0.043338
1524	0.092018	-0.9942	0.87736	-0.035672	0.043201
1525	0.093019	-0.98903	0.87253	-0.031373	0.043548
1526	0.095819	-0.9748	0.85817	0.031843	0.046462
1527	0.082216	-10.478	0.8989	0.01151	0.045005
1528	0.078016	-10.725	0.90161	0.0015053	0.044517
1529	0.085617	-10.286	0.89464	-0.030676	0.043471
1530	0.077015	-10.786	0.90204	0.021553	0.045485
1531	0.074015	-10.973	0.90288	0.020954	0.045357
1532	0.079816	-10.618	0.90072	-0.00045591	0.044579
1533	0.091218	-0.99838	0.8804	-0.043319	0.043143
1534	0.090418	-10.026	0.88324	-0.039775	0.043143
1535	0.094219	-0.98289	0.86633	-0.046458	0.0429
1536	0.072414	-11.075	0.9032	0.007817	0.044846
1537	0.080216	-10.594	0.90045	0.0080325	0.045045
1538	0.085217	-10.308	0.89522	-0.012733	0.044203
1539	0.095219	-0.97782	0.86105	0.0021969	0.044965
1540	0.088818	-10.111	0.88815	-0.014483	0.044124
1541	0.10022	-0.95318	0.83814	-0.056205	0.042806
1542	0.083817	-10.387	0.89707	0.013205	0.045162
1543	0.095819	-0.9748	0.85817	-0.055871	0.042699
1544	0.10002	-0.95415	0.83863	0.051155	0.047424
1545	0.087618	-10.176	0.89093	-0.020979	0.043879
1546	0.084817	-10.330	0.89581	-0.034946	0.043241
1547	0.090418	-10.026	0.88324	-0.043255	0.042998
1548	0.087417	-10.187	0.89132	-0.038385	0.043178
1549	0.084017	-10.375	0.89682	-0.0074822	0.044307
1550	0.084417	-10.353	0.89636	-0.0064576	0.044427
1551	0.080816	-10.559	0.9	-0.014208	0.043952
1552	0.090818	-10.005	0.88172	-0.048181	0.042843
1553	0.43609	-0.11164	0.14621	0.6087	0.087109
1554	0.077816	-10.738	0.90171	-0.0046771	0.044343
1555	0.10882	-0.91325	0.81773	0.063377	0.048385
1556	0.082817	-10.443	0.89832	-0.00028897	0.04456
1557	0.087017	-10.209	0.89217	-0.021641	0.04404
1558	0.091618	-0.99629	0.87886	-0.040762	0.043056
1559	0.083617	-10.398	0.89735	-0.023882	0.043725
1560	0.081016	-10.547	0.89986	-0.024538	0.043599
1561	0.092619	-0.99109	0.87441	0.029856	0.046201
1562	0.094219	-0.98289	0.86633	-0.049421	0.042809
1563	0.079416	-10.642	0.90094	-0.0025116	0.044419
1564	0.090618	-10.015	0.8825	0.030732	0.046233
1565	0.087818	-10.165	0.89056	-0.029328	0.043503
1566	0.076815	-10.798	0.90211	-0.011307	0.044001
1567	0.092418	-0.99213	0.87545	0.022641	0.04593
1568	0.078216	-10.713	0.90153	0.0019871	0.044514
1569	0.080216	-10.594	0.90045	-0.014317	0.043952
1570	0.085417	-10.297	0.89494	-0.01852	0.043749
1571	0.086217	-10.252	0.89367	-0.046632	0.042853
1572	0.091418	-0.99733	0.87965	-0.0015337	0.044895
1573	0.090418	-10.026	0.88324	-0.035388	0.043337
1574	0.092018	-0.9942	0.87736	-0.036639	0.043426
1575	0.085617	-10.286	0.89464	-0.031971	0.043522
1576	0.094019	-0.9839	0.8672	0.006572	0.04516
1577	0.074615	-10.935	0.90272	-0.020959	0.043683
1578	0.089818	-10.058	0.88528	-0.03658	0.043298
1579	0.086417	-10.241	0.89332	-0.048629	0.042755
1580	0.09902	-0.95899	0.84253	-0.053804	0.042874
1581	0.086217	-10.252	0.89367	-0.027577	0.043563
1582	0.10082	-0.9503	0.83609	0.063798	0.048175
1583	0.10822	-0.91594	0.81853	0.066728	0.048311
1584	0.075815	-10.860	0.90243	-0.017884	0.043702
1585	0.094219	-0.98289	0.86633	0.010482	0.045377
1586	0.093819	-0.98493	0.86835	-0.048055	0.042938
1587	0.089018	-10.100	0.88758	-0.039705	0.043088
1588	0.088418	-10.133	0.8892	-0.044487	0.042981
1589	0.090418	-10.026	0.88324	-0.04302	0.043069
1590	0.085217	-10.308	0.89522	-0.043435	0.042984
1591	0.077215	-10.774	0.90195	-0.0038128	0.044307
1592	0.11722	-0.87684	0.79991	0.073944	0.049298
1593	0.073815	-10.986	0.90294	0.0035942	0.044515
1594	0.069814	-11.246	0.90354	-0.022413	0.043599
1595	0.089418	-10.079	0.88637	0.012232	0.045361
1596	0.082216	-10.478	0.8989	0.03111	0.045994
1597	0.094819	-0.97984	0.86295	-0.023983	0.043841
1598	0.087618	-10.176	0.89093	-0.011721	0.044097
1599	0.093219	-0.988	0.87167	-0.041062	0.043137
1600	0.080816	-10.559	0.9	-0.040382	0.043094
1601	0.078016	-10.725	0.90161	-0.019608	0.043697
1602	0.088418	-10.133	0.8892	-0.03171	0.043418
1603	0.077616	-10.750	0.90178	-0.0035364	0.044328
1604	0.084017	-10.375	0.89682	-0.014505	0.043961
1605	0.075815	-10.860	0.90243	0.018048	0.045161
1606	0.087618	-10.176	0.89093	-0.022633	0.043722
1607	0.077015	-10.786	0.90204	0.027387	0.045685
1608	0.075215	-10.897	0.90258	0.023532	0.045478
1609	0.085817	-10.275	0.89433	0.051413	0.04707
1610	0.081416	-10.524	0.89955	-0.013884	0.044082
1611	0.086817	-10.220	0.89255	0.050419	0.047197
1612	0.092418	-0.99213	0.87545	-0.047734	0.042874
1613	0.09982	-0.95511	0.83924	-0.050602	0.042827
1614	0.075815	-10.860	0.90243	-0.005007	0.044188
1615	0.084417	-10.353	0.89636	0.02959	0.045992
1616	0.078816	-10.677	0.90126	0.021316	0.045643
1617	0.090418	-10.026	0.88324	-0.043245	0.04313
1618	0.084817	-10.330	0.89581	-0.03354	0.043335
1619	0.082216	-10.478	0.8989	-0.019469	0.043709
1620	0.083217	-10.421	0.89785	-0.003322	0.044432
1621	0.085017	-10.319	0.89548	-0.0023477	0.044534
1622	0.081416	-10.524	0.89955	-0.012127	0.044095
1623	0.084417	-10.353	0.89636	0.017238	0.045337
1624	0.09962	-0.95608	0.84038	0.051036	0.047604
1625	0.089818	-10.058	0.88528	0.024782	0.046031
1626	0.089018	-10.100	0.88758	0.022117	0.045922
1627	0.093819	-0.98493	0.86835	-0.039172	0.04312
1628	0.081016	-10.547	0.89986	-0.023646	0.043722
1629	0.089618	-10.068	0.88589	-0.030462	0.043482
1630	0.085817	-10.275	0.89433	-0.033097	0.043326
1631	0.088418	-10.133	0.8892	-0.031443	0.043466
1632	0.087618	-10.176	0.89093	-0.0030012	0.044565
1633	0.083017	-10.432	0.89806	-0.023566	0.043655
1634	0.093819	-0.98493	0.86835	-0.032269	0.043511
1635	0.088818	-10.111	0.88815	-0.025428	0.043892
1636	0.083617	-10.398	0.89735	-0.024314	0.043741
1637	0.10702	-0.92137	0.82122	0.071798	0.048895
1638	0.091018	-0.99943	0.88096	0.00016451	0.044954
1639	0.077816	-10.738	0.90171	-0.0077278	0.044116
1640	0.083417	-10.409	0.89756	-0.010234	0.044307
1641	0.081416	-10.524	0.89955	0.026472	0.045848
1642	0.079816	-10.618	0.90072	0.0067878	0.044915
1643	0.12983	-0.82624	0.78563	0.11375	0.051494
1644	0.081416	-10.524	0.89955	-0.030796	0.043252
1645	0.088418	-10.133	0.8892	0.0028616	0.044769
1646	0.092619	-0.99109	0.87441	-0.038163	0.043243
1647	0.078216	-10.713	0.90153	-0.028594	0.043513
1648	0.079016	-10.665	0.90115	-0.022675	0.043613
1649	0.077816	-10.738	0.90171	-0.019164	0.043686
1650	0.093619	-0.98595	0.86934	0.012783	0.045448
1651	0.090618	-10.015	0.8825	0.015764	0.045623
1652	0.087217	-10.198	0.89181	-0.03308	0.043429
1653	0.14623	-0.76631	0.73858	0.13713	0.053606
1654	0.083617	-10.398	0.89735	-0.01817	0.043889
1655	0.076015	-10.848	0.90236	-0.025922	0.043556
1656	0.084217	-10.364	0.89656	-0.023714	0.043639
1657	0.11182	-0.89997	0.8101	0.094339	0.050323
1658	0.083417	-10.409	0.89756	-0.010415	0.044222
1659	0.071414	-11.140	0.90336	0.017114	0.045069
1660	0.076415	-10.823	0.90223	-0.012867	0.043929
1661	0.082016	-10.489	0.89909	-0.0069897	0.044264
1662	0.087017	-10.209	0.89217	0.036113	0.046352
1663	0.094019	-0.9839	0.8672	-0.043388	0.043171
1664	0.078216	-10.713	0.90153	-0.0081141	0.044032
1665	0.072815	-11.049	0.90312	-0.0075569	0.044047
1666	0.085617	-10.286	0.89464	-0.022042	0.043783
1667	0.088218	-10.143	0.88981	-0.022861	0.043624
1668	0.089018	-10.100	0.88758	0.0097864	0.045119
1669	0.090618	-10.015	0.8825	-0.031821	0.043421
1670	0.086017	-10.264	0.894	0.017645	0.04564
1671	0.085617	-10.286	0.89464	0.028184	0.046142
1672	0.084817	-10.330	0.89581	0.025854	0.045888
1673	0.090618	-10.015	0.8825	-0.033499	0.043529
1674	0.074415	-10.948	0.90277	0.0062248	0.044741
1675	0.085817	-10.275	0.89433	-0.030263	0.043495
1676	0.082817	-10.443	0.89832	0.0052849	0.04502
1677	0.080216	-10.594	0.90045	-0.023544	0.043578
1678	0.086617	-10.230	0.89296	0.027634	0.04599
1679	0.10722	-0.92046	0.82066	0.058706	0.048281
1680	0.090418	-10.026	0.88324	-0.010661	0.044177
1681	0.095219	-0.97782	0.86105	-0.045473	0.043002
1682	0.092619	-0.99109	0.87441	-0.028515	0.043552
1683	0.12182	-0.85785	0.79461	0.077211	0.04939
1684	0.090418	-10.026	0.88324	-0.039562	0.043226
1685	0.080416	-10.582	0.90031	-0.020605	0.043683
1686	0.093619	-0.98595	0.86934	-0.030051	0.043627
1687	0.097019	-0.96882	0.85128	0.036763	0.046754
1688	0.096019	-0.9738	0.85692	-0.053157	0.042851
1689	0.078616	-10.689	0.90134	-0.0072216	0.044189
1690	0.093619	-0.98595	0.86934	0.015308	0.045722
1691	0.084817	-10.330	0.89581	-0.022307	0.043652
1692	0.09782	-0.96487	0.84742	-0.052951	0.042822
1693	0.10262	-0.94174	0.83125	-0.04919	0.043097
1694	0.091418	-0.99733	0.87965	-0.039465	0.043188
1695	0.085817	-10.275	0.89433	-0.037144	0.043273
1696	0.090418	-10.026	0.88324	-0.036011	0.04322
1697	0.085417	-10.297	0.89494	-0.036668	0.043198
1698	0.093019	-0.98903	0.87253	-0.040527	0.043282
1699	0.083817	-10.387	0.89707	-0.033052	0.043353
1700	0.090018	-10.047	0.88453	-0.017784	0.044041
1701	0.072414	-11.075	0.9032	-0.012991	0.043879
1702	0.073615	-10.998	0.90297	-0.014317	0.043904
1703	0.093419	-0.98697	0.8706	-0.042411	0.043103
1704	0.079016	-10.665	0.90115	-0.0060053	0.044337
1705	0.078216	-10.713	0.90153	0.014759	0.045176
1706	0.087417	-10.187	0.89132	0.0012335	0.044916
1707	0.091818	-0.99524	0.87828	-0.047418	0.042838
1708	0.081016	-10.547	0.89986	0.016323	0.045195
1709	0.085017	-10.319	0.89548	-0.023575	0.04371
1710	0.078816	-10.677	0.90126	-0.005235	0.044204
1711	0.10342	-0.93798	0.82911	-0.050356	0.042859
1712	0.090818	-10.005	0.88172	-0.046431	0.043028
1713	0.09982	-0.95511	0.83924	0.015856	0.045759
1714	0.076015	-10.848	0.90236	-0.028238	0.043275
1715	0.086217	-10.252	0.89367	-0.023214	0.043663
1716	0.082216	-10.478	0.8989	-0.036688	0.04319
1717	0.090818	-10.005	0.88172	-0.03991	0.043165
1718	0.090218	-10.036	0.88375	-0.039176	0.04331
1719	0.096219	-0.9728	0.85582	-0.044692	0.04302
1720	0.081416	-10.524	0.89955	-0.016797	0.043901
1721	0.088218	-10.143	0.88981	-0.043815	0.042937
1722	0.092418	-0.99213	0.87545	-0.016419	0.04413
1723	0.082617	-10.455	0.8985	0.0051562	0.044731
1724	0.089218	-10.090	0.88695	-0.039081	0.043191
1725	0.095819	-0.9748	0.85817	-0.056581	0.042693
1726	0.097019	-0.96882	0.85128	-0.034303	0.043476
1727	0.087417	-10.187	0.89132	-0.033935	0.043289
1728	0.088418	-10.133	0.8892	-0.041397	0.043151
1729	0.087217	-10.198	0.89181	0.0025437	0.04482
1730	0.092418	-0.99213	0.87545	-0.056601	0.042632
1731	0.079016	-10.665	0.90115	0.0013883	0.044499
1732	0.096219	-0.9728	0.85582	-0.048402	0.042978
1733	0.11062	-0.90524	0.81229	0.073933	0.049257
1734	0.09902	-0.95899	0.84253	-0.050139	0.042904
1735	0.088418	-10.133	0.8892	-0.030899	0.043487
1736	0.080016	-10.606	0.90061	-0.0011118	0.044679
1737	0.090618	-10.015	0.8825	0.010339	0.045355
1738	0.09802	-0.96388	0.8469	0.030342	0.046419
1739	0.083017	-10.432	0.89806	-0.0031801	0.044574
1740	0.083017	-10.432	0.89806	-0.018805	0.043926
1741	0.089218	-10.090	0.88695	-0.039301	0.043122
1742	0.083817	-10.387	0.89707	-0.023315	0.043649
1743	0.077816	-10.738	0.90171	-0.021755	0.043712
1744	0.080416	-10.582	0.90031	0.0087723	0.045109
1745	0.074815	-10.922	0.90268	-0.0073476	0.044096
1746	0.085817	-10.275	0.89433	-0.017549	0.043931
1747	0.087618	-10.176	0.89093	0.014097	0.045214
1748	0.074615	-10.935	0.90272	-0.010863	0.043907
1749	0.077215	-10.774	0.90195	-0.011517	0.043956
1750	0.087417	-10.187	0.89132	-0.034461	0.043294
1751	0.082617	-10.455	0.8985	-0.030737	0.043497
1752	0.088218	-10.143	0.88981	0.0032397	0.044844
1753	0.097219	-0.96783	0.85018	-0.065658	0.042398
1754	0.091218	-0.99838	0.8804	-0.03278	0.043443
1755	0.075815	-10.860	0.90243	0.0084528	0.044733
1756	0.087217	-10.198	0.89181	0.037451	0.04642
1757	0.080616	-10.571	0.90015	0.013229	0.045052
1758	0.077415	-10.762	0.90186	-0.026627	0.043446
1759	0.091418	-0.99733	0.87965	0.041137	0.046889
1760	0.084617	-10.341	0.89612	0.011376	0.045244
1761	0.082416	-10.466	0.89871	-0.0063995	0.044303
1762	0.088418	-10.133	0.8892	-0.031301	0.043502
1763	0.078816	-10.677	0.90126	-0.01669	0.044002
1764	0.082416	-10.466	0.89871	-0.012585	0.044133
1765	0.087217	-10.198	0.89181	-0.020477	0.043972
1766	0.088218	-10.143	0.88981	0.039795	0.046583
1767	0.078216	-10.713	0.90153	0.03578	0.046067
1768	0.23845	-0.50431	0.32915	0.31084	0.066452
1769	0.085617	-10.286	0.89464	0.0042086	0.04502
1770	0.092819	-0.99006	0.87343	-0.047602	0.043011
1771	0.082617	-10.455	0.8985	0.0018871	0.044741
1772	0.081616	-10.512	0.89939	-0.0064812	0.044263
1773	0.091418	-0.99733	0.87965	-0.043498	0.042996
1774	0.091818	-0.99524	0.87828	-0.042333	0.043054
1775	0.083217	-10.421	0.89785	-0.018734	0.043904
1776	0.091418	-0.99733	0.87965	-0.029161	0.043653
1777	0.11062	-0.90524	0.81229	0.09246	0.050115
1778	0.086617	-10.230	0.89296	0.0082302	0.045277
1779	0.093019	-0.98903	0.87253	-0.049452	0.042938
1780	0.09902	-0.95899	0.84253	-0.054155	0.042772
1781	0.077415	-10.762	0.90186	-0.021377	0.043758
1782	0.093219	-0.988	0.87167	0.045487	0.046799
1783	0.083617	-10.398	0.89735	-0.029816	0.043346
1784	0.090618	-10.015	0.8825	0.011239	0.045328
1785	0.082216	-10.478	0.8989	-0.0044404	0.044486
1786	0.083217	-10.421	0.89785	0.031347	0.045938
1787	0.077415	-10.762	0.90186	0.012034	0.044994
1788	0.086017	-10.264	0.894	-0.048204	0.042907
1789	0.083817	-10.387	0.89707	-0.024712	0.043554
1790	0.078416	-10.701	0.90144	-0.0083487	0.044122
1791	0.086817	-10.220	0.89255	-0.02481	0.0438
1792	0.12543	-0.84341	0.79246	0.11317	0.05173
1793	0.087618	-10.176	0.89093	-0.020274	0.043904
1794	0.087417	-10.187	0.89132	-0.018631	0.044047
1795	0.086217	-10.252	0.89367	-0.030155	0.043421
1796	0.070414	-11.206	0.90347	0.0054058	0.044555
1797	0.071614	-11.127	0.90332	0.0043766	0.044556
1798	0.088818	-10.111	0.88815	0.026928	0.045974
1799	0.086617	-10.230	0.89296	-0.040547	0.043131
1800	0.089818	-10.058	0.88528	-0.037819	0.043129
1801	0.070014	-11.233	0.90351	0.0040935	0.044591
1802	0.077215	-10.774	0.90195	0.0096903	0.044873
1803	0.087017	-10.209	0.89217	-0.039167	0.043202
1804	0.091818	-0.99524	0.87828	-0.046991	0.042974
1805	0.090818	-10.005	0.88172	0.022146	0.045896
1806	0.09802	-0.96388	0.8469	-0.046892	0.043001
1807	0.084217	-10.364	0.89656	-0.023641	0.043612
1808	0.080616	-10.571	0.90015	-0.011131	0.044087
1809	0.096219	-0.9728	0.85582	-0.042626	0.043065
1810	0.085217	-10.308	0.89522	0.016823	0.045621
1811	0.096219	-0.9728	0.85582	-0.039501	0.043216
1812	0.094219	-0.98289	0.86633	-0.04825	0.042888
1813	0.092418	-0.99213	0.87545	-0.038231	0.043315
1814	0.088218	-10.143	0.88981	-0.034281	0.043528
1815	0.12923	-0.82856	0.78666	0.10127	0.051392
1816	0.13403	-0.81031	0.77653	0.10618	0.051616
1817	0.13423	-0.80956	0.77592	0.10665	0.051844
1818	0.14103	-0.78467	0.75579	0.11957	0.05272
1819	0.084017	-10.375	0.89682	0.0074006	0.044994
1820	0.083617	-10.398	0.89735	-0.03385	0.043236
1821	0.089418	-10.079	0.88637	-0.031027	0.043428
1822	0.077616	-10.750	0.90178	0.016668	0.045081
1823	0.079616	-10.630	0.90085	-0.023971	0.043626
1824	0.092418	-0.99213	0.87545	-0.042013	0.043122
1825	0.09802	-0.96388	0.8469	0.046221	0.047246
1826	0.090418	-10.026	0.88324	-0.050567	0.042832
1827	0.087818	-10.165	0.89056	-0.032337	0.043423
1828	0.079616	-10.630	0.90085	-0.021599	0.043607
1829	0.085617	-10.286	0.89464	-0.013015	0.044326
1830	0.089818	-10.058	0.88528	-0.045548	0.042936
1831	0.094419	-0.98187	0.86526	0.030284	0.046433
1832	0.087217	-10.198	0.89181	-0.02105	0.043832
1833	0.10602	-0.92593	0.82341	0.055969	0.048062
1834	0.086417	-10.241	0.89332	-0.031152	0.043497
1835	0.084217	-10.364	0.89656	-0.0032784	0.044625
1836	0.089018	-10.100	0.88758	-0.023522	0.043685
1837	0.080616	-10.571	0.90015	0.025563	0.045692
1838	0.093019	-0.98903	0.87253	-0.02386	0.04379
1839	0.086617	-10.230	0.89296	-0.025332	0.043652
1840	0.091218	-0.99838	0.8804	-0.041847	0.043129
1841	0.089818	-10.058	0.88528	-0.0071291	0.044309
1842	0.095619	-0.97581	0.85909	-0.016035	0.044198
1843	0.077215	-10.774	0.90195	-0.0010839	0.044435
1844	0.090218	-10.036	0.88375	0.042905	0.046682
1845	0.090618	-10.015	0.8825	0.048055	0.046904
1846	0.085417	-10.297	0.89494	0.039849	0.04661
1847	0.10162	-0.94648	0.83406	-0.039149	0.043456
1848	0.080816	-10.559	0.9	0.0013021	0.044715
1849	0.083617	-10.398	0.89735	-0.032794	0.04335
1850	0.085217	-10.308	0.89522	-0.025262	0.043636
1851	0.086617	-10.230	0.89296	-0.027674	0.043583
1852	0.081016	-10.547	0.89986	-0.0052366	0.0445
1853	0.091218	-0.99838	0.8804	-0.0092264	0.044505
1854	0.085017	-10.319	0.89548	-0.031358	0.04338
1855	0.082016	-10.489	0.89909	-0.029986	0.043412
1856	0.073615	-10.998	0.90297	0.0063447	0.04472
1857	0.092819	-0.99006	0.87343	-0.017752	0.044084
1858	0.085217	-10.308	0.89522	-0.023931	0.043765
1859	0.073015	-11.037	0.90308	-0.012046	0.043935
1860	0.079416	-10.642	0.90094	0.018274	0.04548
1861	0.091818	-0.99524	0.87828	-0.026412	0.043598
1862	0.094619	-0.98085	0.86418	0.02732	0.046281
1863	0.12543	-0.84341	0.79246	0.10508	0.051635
1864	0.09962	-0.95608	0.84038	0.026542	0.046299
1865	0.10162	-0.94648	0.83406	0.04693	0.047249
1866	0.085417	-10.297	0.89494	-0.034524	0.04339
1867	0.095819	-0.9748	0.85817	0.017054	0.04594
1868	0.074215	-10.960	0.90283	0.017302	0.045076
1869	0.10402	-0.93518	0.82743	0.044351	0.047425
1870	0.077415	-10.762	0.90186	-0.027982	0.043403
1871	0.082617	-10.455	0.8985	-0.013792	0.043932
1872	0.091018	-0.99943	0.88096	0.020456	0.045702
1873	0.094619	-0.98085	0.86418	-0.036782	0.043361
1874	0.086217	-10.252	0.89367	-0.048654	0.042887
1875	0.092619	-0.99109	0.87441	-0.038433	0.043239
1876	0.09862	-0.96094	0.84414	-0.053005	0.04287
1877	0.086617	-10.230	0.89296	-0.037987	0.043118
1878	0.093619	-0.98595	0.86934	-0.032668	0.043493
1879	0.080216	-10.594	0.90045	-0.023239	0.043681
1880	0.086617	-10.230	0.89296	-0.013296	0.044214
1881	0.095019	-0.97883	0.86192	-0.034235	0.043374
1882	0.079416	-10.642	0.90094	-0.012008	0.04396
1883	0.085217	-10.308	0.89522	0.025688	0.045844
1884	0.09842	-0.96192	0.84502	-0.049655	0.042831
1885	0.086217	-10.252	0.89367	0.0015531	0.044779
1886	0.091418	-0.99733	0.87965	-0.033357	0.043475
1887	0.092418	-0.99213	0.87545	0.02649	0.046115
1888	0.088418	-10.133	0.8892	0.029547	0.046306
1889	0.10202	-0.94458	0.83328	0.063481	0.047729
1890	0.083817	-10.387	0.89707	-0.014667	0.044079
1891	0.081016	-10.547	0.89986	-0.022938	0.043642
1892	0.088218	-10.143	0.88981	-0.03135	0.043428
1893	0.09762	-0.96585	0.84831	-0.052618	0.042808
1894	0.088218	-10.143	0.88981	-0.012369	0.044329
1895	0.089618	-10.068	0.88589	-0.017463	0.044193
1896	0.093819	-0.98493	0.86835	-0.037951	0.043312
1897	0.088218	-10.143	0.88981	-0.035876	0.043201
1898	0.088418	-10.133	0.8892	-0.011376	0.044334
1899	0.075015	-10.910	0.90263	0.004435	0.044547
1900	0.077215	-10.774	0.90195	-0.0035929	0.044297
1901	0.13043	-0.82394	0.78459	0.10139	0.051166
1902	0.10382	-0.93611	0.82808	-0.052973	0.042824
1903	0.083217	-10.421	0.89785	-0.020821	0.043825
1904	0.092418	-0.99213	0.87545	-0.044399	0.04312
1905	0.089818	-10.058	0.88528	-0.034766	0.043373
1906	0.089618	-10.068	0.88589	-0.024646	0.04359
1907	0.081216	-10.536	0.89971	0.0074487	0.044929
1908	0.076415	-10.823	0.90223	0.001709	0.04453
1909	0.083017	-10.432	0.89806	-0.015277	0.044177
1910	0.080616	-10.571	0.90015	-0.016977	0.043868
1911	0.076015	-10.848	0.90236	-0.01587	0.043761
1912	0.084817	-10.330	0.89581	0.0028115	0.044729
1913	0.093619	-0.98595	0.86934	-0.024065	0.04394
1914	0.091818	-0.99524	0.87828	-0.03792	0.043239
1915	0.10422	-0.93425	0.82685	0.058373	0.048278
1916	0.086617	-10.230	0.89296	-0.017004	0.043916
1917	0.087618	-10.176	0.89093	-0.032971	0.043422
1918	0.084217	-10.364	0.89656	-0.028386	0.043486
1919	0.080016	-10.606	0.90061	-0.036257	0.043181
1920	0.10382	-0.93611	0.82808	0.057042	0.047637
1921	0.084217	-10.364	0.89656	-0.025776	0.043532
1922	0.087017	-10.209	0.89217	-0.034212	0.043226
1923	0.067814	-11.382	0.90366	0.018997	0.045012
1924	0.084817	-10.330	0.89581	-0.0060635	0.044514
1925	0.092218	-0.99316	0.87649	-0.043058	0.043106
1926	0.078616	-10.689	0.90134	-0.012123	0.044078
1927	0.094219	-0.98289	0.86633	-0.041349	0.043128
1928	0.083617	-10.398	0.89735	-0.001016	0.044452
1929	0.084017	-10.375	0.89682	-0.0011834	0.044615
1930	0.085817	-10.275	0.89433	-0.022019	0.043827
1931	0.086817	-10.220	0.89255	-0.035742	0.043229
1932	0.088618	-10.122	0.88869	0.019535	0.045733
1933	0.086617	-10.230	0.89296	-0.02325	0.043746
1934	0.096819	-0.96981	0.8525	-0.048891	0.042946
1935	0.086817	-10.220	0.89255	-0.029475	0.043549
1936	0.087417	-10.187	0.89132	-0.030117	0.043346
1937	0.078416	-10.701	0.90144	0.0026418	0.044685
1938	0.084417	-10.353	0.89636	-0.034159	0.043233
1939	0.10022	-0.95318	0.83814	0.057695	0.047512
1940	0.073415	-11.011	0.90301	0.01086	0.044781
1941	0.078016	-10.725	0.90161	-0.033533	0.043199
1942	0.087017	-10.209	0.89217	-0.017699	0.044049
1943	0.087017	-10.209	0.89217	-0.026144	0.043483
1944	0.080016	-10.606	0.90061	-0.021302	0.043609
1945	0.089018	-10.100	0.88758	-0.038849	0.043168
1946	0.079816	-10.618	0.90072	0.010059	0.04487
1947	0.080616	-10.571	0.90015	-0.022436	0.043605
1948	0.081816	-10.501	0.89924	-0.0038542	0.044545
1949	0.086817	-10.220	0.89255	-0.039216	0.043102
1950	0.089018	-10.100	0.88758	-0.033364	0.043513
1951	0.089218	-10.090	0.88695	-0.042135	0.043022
1952	0.096419	-0.9718	0.85485	-0.028488	0.043621
1953	0.096019	-0.9738	0.85692	-0.048694	0.042849
1954	0.089018	-10.100	0.88758	-0.040761	0.043161
1955	0.081816	-10.501	0.89924	0.015675	0.045216
1956	0.090618	-10.015	0.8825	-0.010597	0.044486
1957	0.091018	-0.99943	0.88096	-0.032394	0.043281
1958	0.084217	-10.364	0.89656	0.0033021	0.044895
1959	0.085617	-10.286	0.89464	-0.021335	0.043737
1960	0.083617	-10.398	0.89735	0.036107	0.0462
1961	0.094619	-0.98085	0.86418	0.048927	0.047608
1962	0.088618	-10.122	0.88869	0.0017748	0.044802
1963	0.083417	-10.409	0.89756	-0.04416	0.043031
1964	0.096619	-0.97081	0.85381	-0.044071	0.043007
1965	0.085817	-10.275	0.89433	-0.038832	0.043141
1966	0.092018	-0.9942	0.87736	0.041719	0.046925
1967	0.086617	-10.230	0.89296	-0.038567	0.043184
1968	0.090418	-10.026	0.88324	0.038733	0.046525
1969	0.089618	-10.068	0.88589	-0.020546	0.043865
1970	0.091218	-0.99838	0.8804	-0.045586	0.043034
1971	0.091618	-0.99629	0.87886	-0.043254	0.043181
1972	0.097219	-0.96783	0.85018	0.039151	0.04673
1973	0.087618	-10.176	0.89093	-0.014603	0.044178
1974	0.083617	-10.398	0.89735	-0.023173	0.04372
1975	0.092819	-0.99006	0.87343	-0.030712	0.043685
1976	0.093619	-0.98595	0.86934	-0.04189	0.043113
1977	0.086017	-10.264	0.894	-0.0090724	0.044261
1978	0.086217	-10.252	0.89367	-0.024222	0.043848
1979	0.21724	-0.55668	0.58436	0.26081	0.062884
1980	0.088218	-10.143	0.88981	-0.038239	0.043168
1981	0.10942	-0.91057	0.81599	0.079352	0.049369
1982	0.10182	-0.94553	0.8335	0.065921	0.048578
1983	0.086617	-10.230	0.89296	-0.0024909	0.044545
1984	0.089218	-10.090	0.88695	-0.021576	0.043857
1985	0.093219	-0.988	0.87167	-0.033426	0.043543
1986	0.076815	-10.798	0.90211	-0.0086287	0.044131
1987	0.083217	-10.421	0.89785	-0.034204	0.043223
1988	0.083617	-10.398	0.89735	0.031827	0.046096
1989	0.092018	-0.9942	0.87736	-0.030548	0.043634
1990	0.093619	-0.98595	0.86934	0.017125	0.045453
1991	0.084817	-10.330	0.89581	-0.033625	0.04347
1992	0.081016	-10.547	0.89986	0.0034402	0.044696
1993	0.084617	-10.341	0.89612	-0.03435	0.043354
1994	0.084017	-10.375	0.89682	-0.02229	0.043815
1995	0.089018	-10.100	0.88758	-0.046443	0.042995
1996	0.087818	-10.165	0.89056	-0.006219	0.044573
1997	0.096819	-0.96981	0.8525	-0.049131	0.042912
1998	0.087618	-10.176	0.89093	-0.018598	0.044081
1999	0.078416	-10.701	0.90144	-0.0096114	0.044119
[truncated: 5,612 more rows]
