# Supplementary material for: Genomic insights into population structure and adaptive variation of Pimelodus yuma and Pimelodus grosskopfii in the Magdalena-Cauca Basin
Source: PLoS One. 2026 Jun 5;21(6):e0351301. doi: 10.1371/journal.pone.0351301 (PMC13240932; doi:10.1371/journal.pone.0351301)
Supplement: S8 Table — (XLSX) [file pone.0351301.s008.xlsx]

## Sheet: Sheet1
Pimelodus grosskopfii
Models	lmL	LBF	Rank	Prob
M1 (Stock 1 ⇄ Stock 2)	-36173.8	-33.96	2	0
M2 (Stock 1 → Stock 2)	-36881.1	-1448.52	3	0
M3 (Stock 1 ← Stock 2)	-36156.8	0	1	1
M4 (No geneflow)	-37583.5	-2853.4	4	0
Pimelodus yuma
Models	lmL	LBF	Rank	Prob
M1 (Stock 1 ⇄ Stock 2)	-23576.7	0	1	1
M2 (Stock 1 → Stock 2)	-23823.1	-492.928	2	0
M3 (Stock 1 ← Stock 2)	-24685.9	-2218.41	3	0
M4 (No geneflow)	-25272.7	-3391.97	4	0
