# Supplementary material for: Genomic insights into population structure and adaptive variation of Pimelodus yuma and Pimelodus grosskopfii in the Magdalena-Cauca Basin
Source: PLoS One. 2026 Jun 5;21(6):e0351301. doi: 10.1371/journal.pone.0351301 (PMC13240932; doi:10.1371/journal.pone.0351301)
Supplement: S9 Table — (XLSX) [file pone.0351301.s009.xlsx]

## Sheet: P_gross_depurado__c10_090_stock
INDIVIDUAL ID	STOCK ID	7634_0	11335_0	11336_0	11337_0	11338_0	14765_0	20755_0	21164_0	22448_0	25998_0	47253_0	49868_0	51035_0	51175_0	51486_0	51741_0	51751_0	51752_0	51932_0	52259_0	52616_0	52738_0	52768_0	52844_0	52923_0	52924_0	52925_0	53719_0	53792_0	53983_0	54012_0	54044_0	54172_0	54324_0	54464_0	54596_0	54594_0	54597_0	54676_0	54722_0	54788_0	55236_0	55316_0	55368_0
761	1	2	1	3	1	2	4	4	1	1	1	2	2	1	3	1	2	3	2	1	2	1	1	1	2	2	1	4	4	1	4	3	1	4	4	3	1	3	3	1	1	3	3	3	2
761	1	3	1	3	1	2	4	4	1	2	1	2	3	3	4	2	4	4	3	2	3	4	4	3	3	2	1	4	4	3	4	3	1	4	4	3	3	4	3	3	4	3	4	3	2
762	1	2	1	3	1	2	2	2	1	1	1	2	2	1	3	1	2	3	2	1	2	1	1	1	2	2	1	4	4	1	4	3	1	4	4	3	1	3	3	1	1	3	3	3	2
762	1	2	1	3	1	2	4	4	1	1	1	2	3	3	4	2	4	4	3	2	3	4	1	3	3	2	1	4	4	3	4	3	1	4	4	3	3	4	4	3	4	3	4	4	2
763	1	2	1	3	1	2	2	2	1	1	1	2	2	1	3	1	2	4	3	1	2	1	4	1	2	2	1	4	4	1	4	3	1	4	4	3	1	3	3	1	1	3	3	3	2
763	1	3	1	3	1	2	4	4	1	1	1	2	3	3	4	2	4	4	3	2	3	4	4	3	3	2	1	4	4	3	4	3	1	4	4	3	3	4	4	3	4	3	4	4	2
764	1	2	1	3	1	2	2	2	1	1	1	2	3	1	3	1	2	3	2	1	2	1	1	1	2	2	1	4	4	1	4	3	1	4	4	3	1	3	3	1	1	3	3	3	2
764	1	2	1	3	1	2	4	4	1	1	1	2	3	3	4	2	4	4	3	2	2	4	4	3	3	2	1	4	4	3	4	3	1	4	4	3	3	4	4	3	4	3	4	4	2
774	1	2	1	3	1	2	2	2	1	1	1	2	2	1	3	1	2	3	2	1	2	1	1	1	2	2	1	4	4	1	4	3	1	4	4	3	1	3	3	1	1	3	3	3	2
774	1	2	1	3	1	2	4	4	1	1	1	2	3	3	4	2	4	4	3	2	3	4	4	3	3	2	1	4	4	3	4	3	1	4	4	3	3	4	4	3	4	3	4	4	2
775	1	2	1	3	1	2	2	2	1	1	1	2	2	1	3	1	2	3	2	1	2	1	4	1	2	2	1	4	4	1	4	3	1	4	4	3	1	3	3	1	1	3	3	3	2
775	1	2	1	3	1	2	4	4	1	1	1	2	3	3	4	2	4	4	3	2	3	4	4	3	3	2	1	4	4	3	4	3	1	4	4	3	3	4	4	3	4	3	4	4	2
A1302	1	2	1	3	1	2	4	4	1	1	1	2	2	1	3	1	2	4	3	1	2	1	1	1	2	2	1	4	4	1	4	3	0	4	4	3	1	3	3	1	1	3	3	3	2
A1302	1	3	1	3	1	2	4	4	1	1	1	2	3	3	4	2	2	4	3	2	3	4	4	3	3	2	1	4	4	3	4	3	0	4	4	3	1	4	3	3	4	3	4	4	2
A1304	1	2	1	3	1	2	4	4	1	1	1	2	2	1	3	1	2	3	2	1	2	1	1	1	2	2	1	4	4	1	4	3	1	4	4	3	1	3	3	1	1	3	3	3	2
A1304	1	3	1	3	1	2	4	4	1	1	1	2	3	3	4	2	4	3	2	2	3	4	4	1	3	2	1	4	4	3	4	3	1	4	4	3	3	4	4	3	4	3	4	4	2
A1388	1	2	1	3	1	2	2	2	1	1	1	2	2	1	3	1	2	3	2	1	2	1	1	1	2	2	1	4	4	1	4	3	1	4	4	3	3	3	3	1	1	3	3	3	2
A1388	1	2	1	3	1	2	2	2	1	1	1	2	2	3	4	2	4	4	3	2	3	4	4	3	3	2	1	4	4	3	4	3	1	4	4	3	3	4	4	3	4	3	4	3	2
A337	1	2	1	3	1	2	2	2	1	1	1	2	2	1	3	0	2	3	2	0	2	0	1	1	2	2	1	4	4	1	4	3	1	4	4	3	1	3	3	1	1	3	3	3	2
A337	1	3	1	3	1	2	2	2	1	1	1	2	3	3	4	0	4	4	3	0	3	0	4	3	3	2	1	4	4	3	4	3	1	4	4	3	3	4	4	3	4	3	4	3	2
A338	1	2	1	3	1	2	2	2	1	1	1	2	2	1	3	1	2	3	2	1	2	1	1	1	2	2	1	4	4	1	4	3	1	4	4	3	1	3	3	1	1	3	3	3	2
A338	1	3	1	3	1	2	4	4	1	1	1	2	3	3	4	2	2	3	2	2	3	4	4	3	3	2	1	4	4	3	4	3	1	4	4	3	3	4	3	3	4	3	4	4	2
A340	1	2	0	0	0	0	2	2	1	1	1	2	2	1	3	1	4	3	2	1	2	1	1	1	2	2	1	4	4	1	4	3	1	4	4	3	1	3	3	1	1	3	3	3	2
A340	1	3	0	0	0	0	4	4	2	1	1	2	3	3	4	2	4	4	3	2	3	4	4	3	3	2	1	4	4	3	4	3	1	4	4	3	3	4	4	3	4	3	4	4	2
Ind10	1	2	1	3	1	2	4	4	1	1	1	2	2	1	3	1	2	3	2	1	2	1	1	1	2	2	1	4	4	1	4	3	1	4	4	3	1	3	3	1	1	3	3	3	2
Ind10	1	3	3	4	4	4	4	4	1	1	1	2	3	3	4	2	4	4	3	2	2	4	4	3	3	2	1	4	4	3	4	3	1	4	4	3	3	4	4	3	4	3	4	4	2
Ind12	1	2	1	3	1	2	2	2	1	1	1	2	2	3	3	1	2	3	2	1	2	1	1	1	2	2	1	4	4	1	4	3	1	4	4	3	1	3	3	1	1	3	3	3	2
Ind12	1	3	1	3	1	2	2	2	1	1	1	2	3	3	4	2	4	4	3	2	3	4	4	3	3	2	1	4	4	3	4	3	1	4	4	3	3	4	4	1	4	3	4	4	2
Ind13	1	2	1	3	1	2	4	4	1	1	1	2	2	1	3	1	2	3	2	1	2	1	1	1	2	2	1	4	4	1	4	3	1	4	4	3	1	3	3	1	1	3	3	3	2
Ind13	1	2	3	4	4	4	4	4	1	2	1	2	3	1	4	2	4	4	3	2	3	4	4	1	3	2	1	4	4	3	4	3	1	4	4	3	3	4	4	3	4	3	4	4	2
Ind14	1	2	1	3	1	2	4	4	1	1	1	2	2	1	3	1	2	3	2	1	2	1	1	1	2	2	1	4	4	1	4	3	1	4	4	3	3	3	3	1	1	3	3	3	2
Ind14	1	3	1	3	1	2	4	4	1	1	1	2	3	1	4	2	4	3	2	2	3	4	4	3	3	2	1	4	4	3	4	3	1	4	4	3	3	4	4	3	4	3	4	4	2
Ind15	1	2	1	3	1	2	2	2	1	1	1	2	2	1	3	1	2	3	2	1	2	1	1	1	2	2	1	4	4	1	4	3	1	4	4	3	1	3	3	1	1	3	3	3	2
Ind15	1	2	1	3	1	2	4	4	1	1	1	2	3	3	4	2	4	4	3	2	3	4	4	3	3	2	1	4	4	3	4	3	1	4	4	3	3	4	4	3	4	3	4	4	2
Ind16	1	2	0	0	0	0	2	2	1	1	1	2	2	1	3	1	2	3	2	1	0	1	1	1	2	2	1	4	4	1	4	3	1	4	4	3	1	3	3	1	1	3	3	3	2
Ind16	1	2	0	0	0	0	2	2	1	1	1	2	3	3	4	2	2	4	3	2	0	4	4	1	3	2	1	4	4	3	4	3	1	4	4	3	3	4	3	3	4	3	4	4	2
Ind9	1	2	1	3	1	2	2	2	1	1	1	2	2	1	3	1	2	3	2	1	2	1	1	1	2	2	1	4	4	1	4	3	1	4	4	3	1	3	3	1	1	3	3	3	2
Ind9	1	2	1	3	1	2	4	4	1	2	1	2	3	3	4	2	4	4	3	2	3	4	4	3	3	2	1	4	4	3	4	3	1	4	4	3	3	4	4	3	4	3	4	4	2
PgAM03	1	2	1	3	1	2	4	4	1	1	1	2	2	1	3	1	2	3	2	1	2	1	4	1	2	2	1	4	4	1	4	3	1	4	4	3	1	3	3	1	1	3	3	3	2
PgAM03	1	2	1	3	1	2	4	4	1	1	1	2	3	3	4	2	4	4	3	2	3	4	4	1	3	2	1	4	4	3	4	3	1	4	4	3	3	4	3	3	4	3	4	3	2
Pgac05	1	2	0	0	0	0	2	2	1	1	1	2	2	1	3	1	2	3	2	1	2	1	1	3	2	2	1	4	4	1	4	3	1	4	4	3	1	3	3	1	1	3	3	3	2
Pgac05	1	3	0	0	0	0	4	4	2	1	1	2	3	3	4	2	2	4	3	2	3	4	1	3	3	2	1	4	4	3	4	3	1	4	4	3	3	4	4	3	4	3	4	4	2
Pgac09	1	2	0	0	0	0	2	2	1	1	1	0	2	3	0	0	2	4	3	1	0	0	1	3	0	2	1	4	0	0	4	3	1	0	4	3	1	3	3	1	0	3	3	3	2
Pgac09	1	3	0	0	0	0	2	2	2	1	1	0	3	3	0	0	2	4	3	2	0	0	1	3	0	2	1	4	0	0	4	3	1	0	4	3	3	4	4	3	0	3	4	4	2
Pgmag03	1	2	1	3	1	2	2	2	1	1	1	2	2	1	3	1	2	3	2	1	2	1	1	3	2	2	1	4	4	1	4	3	1	4	4	3	1	3	3	1	1	3	3	3	2
Pgmag03	1	2	1	3	1	2	2	2	2	1	1	2	3	3	4	2	4	4	3	2	3	4	4	3	3	2	1	4	4	3	4	3	1	4	4	3	3	4	4	3	4	3	4	4	2
Pgmag04	1	2	1	3	1	2	2	2	1	1	1	2	2	1	3	1	2	3	2	1	2	1	1	1	2	2	1	4	4	1	4	3	1	4	4	3	1	3	3	1	1	3	3	3	2
Pgmag04	1	3	1	3	1	2	2	2	1	1	1	2	3	3	4	2	4	4	3	2	3	4	4	3	3	2	1	4	4	3	4	3	1	4	4	3	3	4	4	3	4	3	4	4	2
Pgmag05	1	2	1	3	1	2	2	2	0	1	1	2	2	1	3	1	2	3	2	1	2	1	4	1	2	2	1	4	4	1	4	3	1	4	4	3	1	3	3	1	1	3	3	3	2
Pgmag05	1	2	1	3	1	2	4	4	0	1	1	2	3	3	4	2	4	4	3	2	3	4	4	3	3	2	1	4	4	3	4	3	1	4	4	3	3	4	4	3	4	3	4	4	2
Pgmag06	1	2	1	3	1	2	4	4	1	1	1	2	2	1	3	1	2	3	2	1	2	1	4	1	2	2	1	4	4	1	4	3	1	4	4	3	1	3	3	1	1	3	4	3	2
Pgmag06	1	3	3	4	4	4	4	4	2	1	1	2	3	3	4	2	2	4	3	2	3	4	4	3	3	2	1	4	4	3	4	3	1	4	4	3	3	4	4	3	4	3	4	4	2
Pgmag08	1	2	1	3	1	2	2	2	1	1	1	2	2	1	3	1	4	3	2	1	2	1	1	1	2	2	1	4	4	1	4	3	1	4	4	3	1	3	0	1	1	3	3	3	2
Pgmag08	1	3	1	3	1	2	2	2	1	2	1	2	3	3	4	2	4	4	3	2	3	4	4	3	3	2	1	4	4	3	4	3	1	4	4	3	3	4	0	3	4	3	4	4	2
Pgmag09	1	2	1	3	1	2	2	0	1	1	1	2	2	1	3	1	2	3	2	1	2	1	1	1	2	2	1	4	4	1	4	3	1	4	4	3	1	3	3	1	1	3	3	3	2
Pgmag09	1	2	1	3	1	2	2	0	1	1	1	2	3	3	4	2	4	4	3	2	3	4	4	3	3	2	1	4	4	3	4	3	1	4	4	3	3	4	4	3	4	3	4	4	2
Pgmag10	1	2	1	3	1	2	2	4	1	1	1	1	2	1	3	1	2	3	2	1	2	1	1	1	2	2	1	4	4	1	4	3	1	4	4	3	1	3	3	1	1	3	3	3	2
Pgmag10	1	3	1	3	1	2	4	4	1	1	1	2	3	3	4	2	4	4	3	2	3	4	4	3	3	2	1	4	4	3	4	3	1	4	4	3	3	4	4	3	4	3	4	4	2
Pgmag15	1	2	1	3	1	2	2	2	1	1	1	2	2	1	3	1	2	3	2	1	2	1	4	1	2	2	1	4	4	1	4	3	1	4	4	3	1	3	3	1	1	3	3	3	2
Pgmag15	1	2	1	3	1	2	2	2	2	1	1	2	3	1	4	2	2	4	3	2	3	4	4	3	3	2	1	4	4	3	4	3	1	4	4	3	3	4	4	3	4	3	4	4	2
Pgmag21	1	2	1	3	1	2	2	2	1	1	1	2	2	1	3	1	2	3	2	1	2	1	1	1	2	2	1	4	4	1	4	3	1	4	4	3	1	3	3	1	1	3	0	3	2
Pgmag21	1	2	3	4	4	4	2	2	2	1	1	2	3	3	4	2	4	4	3	2	3	4	4	3	3	2	1	4	4	3	4	3	1	4	4	3	3	4	4	3	4	3	0	4	2
Pgmag22	1	2	1	3	1	2	2	2	1	1	1	2	2	1	3	1	2	3	2	1	2	1	4	1	2	2	1	4	4	1	4	3	1	4	4	3	1	3	3	1	1	3	3	3	2
Pgmag22	1	2	1	3	1	2	2	2	1	1	1	2	3	3	4	2	4	4	3	2	3	4	4	3	3	2	1	4	4	3	4	3	1	4	4	3	3	4	4	3	4	3	4	4	2
Pgmag25	1	2	1	3	1	2	0	0	1	1	0	2	2	1	0	1	2	3	2	1	2	1	0	1	2	0	0	0	4	0	4	3	1	0	4	3	1	0	3	0	0	3	3	3	2
Pgmag25	1	3	3	4	4	4	0	0	2	1	0	2	3	3	0	2	2	4	3	2	3	4	0	3	3	0	0	0	4	0	4	3	1	0	4	3	3	0	3	0	0	3	4	4	2
Pgmag26	1	2	1	3	1	2	2	2	1	1	1	2	2	1	3	1	2	3	2	1	2	1	1	1	2	2	1	4	4	1	4	3	1	4	4	3	1	3	3	1	1	3	3	3	2
Pgmag26	1	2	1	3	1	2	4	4	2	1	1	2	3	3	4	2	4	4	3	2	3	4	4	3	3	2	1	4	4	3	4	3	1	4	4	3	3	4	4	3	4	3	4	4	2
Pgmag27	1	2	1	3	1	2	2	2	0	1	1	2	2	1	3	1	2	4	3	1	0	1	1	1	2	2	1	4	4	1	4	3	1	4	4	3	1	3	3	1	1	3	3	3	2
Pgmag27	1	3	3	4	4	4	2	2	0	1	1	2	3	3	4	2	4	4	3	2	0	4	4	3	3	2	1	4	4	3	4	3	1	4	4	3	3	4	4	3	4	3	4	4	2
Pgmag28	1	2	1	3	1	2	0	2	1	1	1	2	2	3	3	1	2	3	2	1	2	1	1	1	2	2	1	4	4	1	4	3	0	4	4	3	3	3	3	1	1	3	3	3	2
Pgmag28	1	3	1	3	1	2	0	2	1	1	1	2	3	3	4	2	2	3	2	2	3	4	4	3	3	2	1	4	4	3	4	3	0	4	4	3	3	4	4	3	4	3	4	4	2
Pgmag34	1	2	1	3	1	2	2	4	1	1	1	2	2	1	3	1	2	3	2	1	2	1	1	1	2	2	1	4	4	1	4	3	1	4	4	3	1	3	3	1	1	3	3	0	2
Pgmag34	1	2	1	3	1	2	4	4	1	1	1	2	3	3	4	2	4	4	3	2	3	4	4	3	3	2	1	4	4	3	4	3	1	4	4	3	3	4	4	3	4	3	4	0	2
PgrossH01	1	2	1	3	1	2	2	2	1	1	1	2	2	1	3	1	2	3	2	1	2	1	1	1	2	2	1	4	4	1	4	3	1	4	4	3	3	3	3	1	1	3	3	3	2
PgrossH01	1	2	1	3	1	2	4	4	1	2	1	2	3	3	4	2	4	4	3	2	3	4	4	3	3	2	1	4	4	3	4	3	1	4	4	3	3	4	4	3	4	3	4	4	2
PgrossH02	1	2	1	3	1	2	2	2	1	1	1	2	2	1	3	1	2	3	2	1	2	1	1	1	2	2	1	4	4	1	4	3	1	4	4	3	1	3	3	1	1	3	3	3	2
PgrossH02	1	2	1	3	1	2	4	4	1	1	1	2	3	3	4	2	2	4	3	2	3	4	4	3	3	2	1	4	4	3	4	3	1	4	4	3	3	4	4	3	4	3	4	4	2
Pcry01	2	3	3	4	4	4	4	4	2	2	1	1	2	3	4	1	4	3	2	1	2	4	4	3	2	2	1	2	2	1	2	3	1	2	2	1	1	4	3	1	1	2	4	3	2
Pcry01	2	3	3	4	4	4	4	4	2	2	3	2	2	3	4	1	4	3	2	1	2	4	4	3	2	4	2	4	4	1	4	4	3	4	4	3	1	4	3	1	1	3	4	3	4
Pcry02	2	3	3	4	4	4	4	4	2	2	1	1	2	3	4	1	4	3	2	1	2	4	4	3	2	2	1	2	2	1	2	3	1	2	2	1	1	4	3	1	1	2	4	3	2
Pcry02	2	3	3	4	4	4	4	4	2	2	3	2	2	3	4	1	4	3	2	1	2	4	4	3	2	4	2	4	4	1	4	4	3	4	4	3	1	4	3	1	1	3	4	3	4
Pg1015	2	3	3	4	4	4	4	4	2	2	1	1	2	3	4	1	4	3	2	1	2	4	4	0	2	2	1	2	2	1	2	3	1	2	2	1	1	4	3	1	1	2	4	3	2
Pg1015	2	3	3	4	4	4	4	4	2	2	3	2	2	3	4	1	4	3	2	1	2	4	4	0	2	4	2	4	4	1	4	4	3	4	4	3	1	4	3	1	1	3	4	3	4
Pg152	2	3	3	4	4	4	4	4	2	2	3	1	2	3	4	1	4	3	2	1	2	4	4	3	2	2	1	2	2	1	2	3	1	2	2	1	1	4	3	1	1	2	4	3	2
Pg152	2	3	3	4	4	4	4	4	2	2	3	2	2	3	4	1	4	3	2	1	2	4	4	3	2	4	2	4	4	1	4	4	3	4	4	3	1	4	3	1	1	3	4	3	4
Pg154	2	3	3	4	4	4	4	4	2	2	1	1	2	3	4	1	4	3	2	1	2	4	4	3	2	2	1	2	2	1	2	3	1	2	2	1	1	4	3	1	1	2	4	3	2
Pg154	2	3	3	4	4	4	4	4	2	2	3	2	2	3	4	1	4	3	2	1	2	4	4	3	2	4	2	4	4	1	4	4	3	4	4	3	1	4	3	1	1	3	4	3	4
Pg390	2	3	3	4	4	4	2	2	2	2	3	1	2	3	4	1	4	3	2	1	2	4	4	3	2	2	1	2	2	1	2	3	1	2	2	1	0	4	3	1	1	2	4	3	2
Pg390	2	3	3	4	4	4	4	4	2	2	3	2	2	3	4	1	4	3	2	1	2	4	4	3	2	4	2	4	4	1	4	4	3	4	4	3	0	4	3	1	1	3	4	3	4
Pg571	2	3	3	4	4	4	4	4	2	2	1	1	2	3	4	1	4	3	2	1	2	4	4	3	2	2	1	2	2	1	2	3	1	2	2	1	1	4	3	1	1	2	4	3	2
Pg571	2	3	3	4	4	4	4	4	2	2	3	2	2	3	4	1	4	3	2	1	2	4	4	3	2	4	2	4	4	1	4	4	3	4	4	3	1	4	3	1	1	3	4	3	4
PgAM01	2	3	3	4	4	4	4	4	2	2	1	1	2	3	4	1	4	3	2	1	2	4	0	3	2	2	1	2	2	1	2	3	1	2	2	1	1	4	3	1	1	2	4	3	2
PgAM01	2	3	3	4	4	4	4	4	2	2	3	2	2	3	4	1	4	3	2	1	2	4	0	3	2	4	2	4	4	1	4	4	3	4	4	3	1	4	3	1	1	3	4	3	4
PgMag01	2	3	3	4	4	4	4	4	2	2	1	1	2	3	4	1	4	3	2	1	2	4	4	3	2	2	1	2	2	1	2	3	1	2	2	1	1	4	3	1	1	2	4	3	2
PgMag01	2	3	3	4	4	4	4	4	2	2	3	2	2	3	4	1	4	3	2	1	2	4	4	3	2	4	2	4	4	1	4	4	3	4	4	3	1	4	3	1	1	3	4	3	4
PgMag02	2	3	3	4	4	4	4	4	2	2	1	1	2	3	4	1	0	3	2	1	2	4	4	3	2	2	1	2	2	1	2	3	1	2	2	1	1	4	3	1	1	2	4	3	2
PgMag02	2	3	3	4	4	4	4	4	2	2	3	1	2	3	4	1	0	3	2	1	2	4	4	3	2	4	2	4	4	1	4	4	3	4	4	3	1	4	3	1	1	3	4	3	4
PgMag12	2	3	3	4	4	4	4	4	2	2	1	1	2	3	4	1	4	3	2	1	2	4	4	3	2	2	1	2	2	1	2	3	1	2	2	1	1	4	3	1	1	2	4	3	2
PgMag12	2	3	3	4	4	4	4	4	2	2	3	2	2	3	4	1	4	3	2	1	2	4	4	3	2	4	2	4	4	1	4	4	3	4	4	3	1	4	3	1	1	3	4	3	4
PgMag13	2	3	3	4	4	4	4	4	2	2	1	1	2	3	4	1	4	3	2	1	2	4	4	3	2	2	1	2	2	1	2	3	1	2	2	1	1	4	3	1	1	2	4	3	2
PgMag13	2	3	3	4	4	4	4	4	2	2	3	2	2	3	4	1	4	3	2	1	2	4	4	3	2	4	2	4	4	1	4	4	3	4	4	3	1	4	3	1	1	3	4	3	4
PgMag23	2	3	3	4	4	4	4	4	2	2	1	1	2	3	4	1	4	3	2	1	2	4	4	3	2	2	1	2	2	1	2	3	1	2	2	1	1	4	3	1	1	2	4	3	2
PgMag23	2	3	3	4	4	4	4	4	2	2	3	2	2	3	4	1	4	3	2	1	2	4	4	3	2	4	2	4	4	1	4	4	3	4	4	3	1	4	3	1	1	3	4	3	4
PgMag24	2	3	3	4	4	4	4	4	2	2	1	1	2	3	4	1	4	3	2	1	2	4	4	3	2	2	1	2	2	1	2	3	1	2	2	1	1	4	3	1	1	2	4	3	2
PgMag24	2	3	3	4	4	4	4	4	2	2	3	2	2	3	4	1	4	3	2	1	2	4	4	3	2	4	2	4	4	1	4	4	3	4	4	3	1	4	3	1	1	3	4	3	4
PgaCO2	2	3	3	4	4	4	4	4	2	2	1	1	2	3	4	1	4	3	2	1	2	4	4	3	2	2	1	2	2	1	2	3	1	2	2	1	1	4	3	1	1	2	4	3	2
PgaCO2	2	3	3	4	4	4	4	4	2	2	3	2	2	3	4	1	4	4	3	1	2	4	4	3	2	4	2	4	4	1	4	4	3	4	4	3	1	4	3	1	1	3	4	3	4
PgaCO3	2	3	3	4	4	4	4	4	2	2	1	1	2	3	4	1	4	3	2	1	2	4	4	3	2	2	1	2	2	1	2	3	1	2	2	1	1	4	3	1	1	2	4	3	2
PgaCO3	2	3	3	4	4	4	4	4	2	2	3	2	2	3	4	1	4	3	2	1	2	4	4	3	2	4	2	4	4	1	4	4	3	4	4	3	1	4	3	1	1	3	4	3	4
Ppnut001	2	3	3	4	4	4	4	4	2	2	1	1	2	3	4	1	4	3	2	1	2	4	4	3	2	2	1	2	2	1	2	3	1	2	2	1	1	4	3	1	1	2	4	3	2
Ppnut001	2	3	3	4	4	4	4	4	2	2	3	2	2	3	4	1	4	3	2	1	2	4	4	3	2	4	2	4	4	1	4	4	3	4	4	3	1	4	3	1	1	3	4	3	4
Ppnut002	2	3	3	4	4	4	4	4	2	2	1	1	2	3	4	1	4	3	2	1	2	4	4	3	2	2	1	2	2	1	2	3	1	2	2	1	1	4	3	1	1	2	4	3	2
Ppnut002	2	3	3	4	4	4	4	4	2	2	3	2	2	3	4	1	4	3	2	1	2	4	4	3	2	4	2	4	4	1	4	4	3	4	4	3	1	4	3	1	1	3	4	3	4
Ppnut003	2	3	3	4	4	4	4	4	2	2	1	1	2	3	4	1	4	3	2	1	2	4	4	3	2	2	1	2	2	1	2	3	1	2	2	1	1	4	3	1	1	2	4	3	2
Ppnut003	2	3	3	4	4	4	4	4	2	2	3	2	2	3	4	1	4	3	2	1	2	4	4	3	2	4	2	4	4	1	4	4	3	4	4	3	1	4	3	1	1	3	4	3	4
FLANKING REGION OF IDENTIFIED SNPs						tgcaggtactggaAATCAGCATCTTCATAAAGCTTGTCAGCAGATGTAAGTATGAAGTGCTCTGCTATCTCCTAGTGGACGGCTGTGTTGATGTTGGACTTGATAAAACAc											gatttgtgagtaCCTCATGGCCTGTTGGACGCTGCTCAGGTGGCGGTAAATCAGTTGAGCCTCCAGGTCTGGATCCAGAGGGTCGTACCATT										agtgcccagcttgtggggcgagagtttgtccgacagtattacacccttctgaaCCAGGCTCCTGACTACCTGCACAGGTAAATGTTCCATATATTTTGTCTCTTTGTACTCACCATAGTAGATTT									tcataggctatgcagggcgaCCACAAGATGAAGATCCACGGTGTGGTGGCTTTCAAATGTGAAAACGTCGCCACCCTGGATCCAATCACCTTCGAAACACCAGAAGCCTTCATCACGttgcataagtggaacgccaag	agtgcaggcttatCTTCCCGCCACCTTCTGGTTGAACATGCTGGATGCTTTTTACCAGAGTCTGGTCTGCTTTTTTATTCCGTACTGTGTAAGTTCATCTTGAGGTCCACtacatatatttatgacatga			caggtaCTCAATGTCATCTTGACCTTTGACCTGTGTGTAGTTTGAAATCAAACGCCTTTAAAGGTGAGACGTGGTGCTGATCATGTGTGCACCTGTACCCCAGgtccccatggagtataaccacctgca
