# Supplementary material for: Genomic insights into population structure and adaptive variation of Pimelodus yuma and Pimelodus grosskopfii in the Magdalena-Cauca Basin
Source: PLoS One. 2026 Jun 5;21(6):e0351301. doi: 10.1371/journal.pone.0351301 (PMC13240932; doi:10.1371/journal.pone.0351301)
Supplement: S10 Table — (XLSX) [file pone.0351301.s010.xlsx]

## Sheet: P_yuma_depurado__c10_090_stocks
INDIVIDUAL ID	STOCK ID	8893_0	8894_0	25507_0	25508_0	27895_0	27896_0	27897_0	30515_0	32849_0	32850_0	35397_0	44376_0	44377_0	71235_0	71236_0
C12310	1	2	2	1	4	1	4	4	3	1	1	4	2	1	1	3
C12310	1	2	2	1	4	1	4	4	3	2	2	4	2	1	3	4
C5292	1	2	2	1	4	1	4	4	3	1	1	2	2	1	1	3
C5292	1	2	2	1	4	1	4	4	3	2	2	4	2	1	3	4
C5321	1	2	2	1	3	1	4	4	1	1	1	4	2	1	1	3
C5321	1	2	2	2	4	1	4	4	3	2	2	4	2	1	3	4
C5807	1	2	2	1	4	1	4	4	3	1	1	4	2	1	1	3
C5807	1	2	2	1	4	1	4	4	3	1	1	4	4	3	3	4
Pymag03	1	2	2	1	3	1	4	4	3	1	1	4	2	1	1	3
Pymag03	1	2	2	2	4	1	4	4	3	1	1	4	2	1	3	4
Pymag04	1	2	2	1	3	1	4	4	3	1	1	4	2	1	1	3
Pymag04	1	2	2	2	4	1	4	4	3	2	2	4	4	3	3	4
Pymag05	1	2	2	1	3	1	2	2	3	1	1	4	2	1	1	3
Pymag05	1	2	2	2	4	3	4	4	3	2	2	4	4	3	3	4
Pymag06	1	2	2	1	4	1	2	2	3	1	1	4	2	1	1	3
Pymag06	1	2	2	1	4	3	4	4	3	1	1	4	4	3	3	4
Pymag07	1	2	2	1	3	1	2	2	3	1	1	4	2	1	1	3
Pymag07	1	2	2	2	4	3	4	4	3	2	2	4	4	3	3	4
Pymag09	1	2	2	1	4	1	4	4	3	1	1	4	2	1	3	3
Pymag09	1	2	2	1	4	1	4	4	3	1	1	4	2	1	3	3
Pymag11	1	2	2	1	4	1	4	4	0	1	1	4	2	1	3	3
Pymag11	1	2	2	1	4	1	4	4	0	1	1	4	2	1	3	3
Pymag12	1	2	2	1	3	1	4	4	3	1	1	4	2	1	1	3
Pymag12	1	2	2	2	4	1	4	4	3	2	2	4	2	1	3	4
Pymag27	1	2	2	1	4	1	4	4	3	1	1	4	2	1	1	3
Pymag27	1	2	2	1	4	1	4	4	3	2	2	4	4	3	3	4
Pymag28	1	2	2	1	3	1	4	4	3	1	1	4	2	1	3	3
Pymag28	1	2	2	2	4	1	4	4	3	2	2	4	2	1	3	3
Pymag29	1	2	2	1	4	1	4	4	3	1	1	4	2	1	3	3
Pymag29	1	2	2	1	4	1	4	4	3	1	1	4	4	3	3	3
Pymag30	1	0	0	1	3	1	2	2	3	0	0	4	2	1	3	3
Pymag30	1	0	0	2	4	3	4	4	3	0	0	4	2	1	3	3
Pymag31	1	2	2	1	4	1	4	4	3	1	1	4	2	1	1	3
Pymag31	1	2	2	1	4	1	4	4	3	1	1	4	2	1	3	4
Pymag32	1	2	2	1	4	1	4	4	3	1	1	4	2	1	3	3
Pymag32	1	2	2	1	4	1	4	4	3	1	1	4	4	3	3	3
Pymag33	1	2	2	1	4	1	4	4	3	1	1	4	2	1	3	3
Pymag33	1	2	2	1	4	1	4	4	3	1	1	4	4	3	3	3
Pymag34	1	2	2	1	4	1	4	4	1	1	1	4	2	1	1	4
Pymag34	1	2	2	1	4	1	4	4	3	1	1	4	4	3	1	4
San_Mcs_013	1	2	2	1	4	1	4	4	3	1	1	4	2	1	1	3
San_Mcs_013	1	2	2	1	4	1	4	4	3	2	2	4	4	3	3	4
San_Mcs_015	1	2	2	1	3	1	4	4	3	1	1	4	2	1	1	3
San_Mcs_015	1	2	2	2	4	1	4	4	3	1	1	4	2	1	3	4
San_Mcs_016	1	2	2	1	4	1	4	4	3	1	1	4	2	1	3	3
San_Mcs_016	1	2	2	1	4	1	4	4	3	1	1	4	4	3	3	3
San_Mcs_018	1	2	2	1	3	1	4	4	3	1	1	4	2	1	3	3
San_Mcs_018	1	2	2	2	4	1	4	4	3	1	1	4	4	3	3	3
UN368	1	2	2	1	4	1	4	4	3	1	1	4	2	1	1	3
UN368	1	2	2	1	4	1	4	4	3	1	1	4	4	3	3	4
UN369	1	2	2	1	3	1	4	4	3	1	1	4	0	0	3	3
UN369	1	2	2	2	4	1	4	4	3	1	1	4	0	0	3	3
UN375	1	2	2	1	3	1	4	4	3	1	1	4	2	1	1	3
UN375	1	2	2	2	4	1	4	4	3	2	2	4	4	3	3	4
UN443	1	2	2	1	3	1	4	4	1	1	1	0	4	3	0	0
UN443	1	2	2	2	4	1	4	4	3	1	1	0	4	3	0	0
UN446	1	2	2	1	4	1	4	4	3	1	1	2	2	1	3	3
UN446	1	2	2	1	4	1	4	4	3	1	1	4	4	3	3	3
UN465	1	0	0	1	4	1	4	4	1	1	1	4	2	1	1	3
UN465	1	0	0	1	4	1	4	4	3	1	1	4	2	1	3	4
UN524	1	2	2	1	3	1	4	4	1	1	1	4	2	1	0	0
UN524	1	2	2	2	4	1	4	4	3	1	1	4	2	1	0	0
UN525	1	0	0	1	4	1	4	4	1	1	1	4	2	1	1	3
UN525	1	0	0	1	4	1	4	4	3	1	1	4	4	3	3	4
UN526	1	0	0	0	0	1	4	4	3	1	1	4	2	1	0	0
UN526	1	0	0	0	0	1	4	4	3	1	1	4	4	3	0	0
UN555	1	2	2	1	4	1	4	4	3	1	1	2	2	1	3	3
UN555	1	2	2	1	4	1	4	4	3	2	2	4	4	3	3	3
UN567	1	2	2	1	4	1	4	4	3	1	1	4	2	1	3	3
UN567	1	2	2	1	4	1	4	4	3	2	2	4	4	3	3	3
Yuma25	1	2	2	1	4	1	4	4	3	1	1	4	2	1	1	3
Yuma25	1	2	2	1	4	1	4	4	3	2	2	4	2	1	3	4
Yuma26	1	2	2	1	4	1	4	4	3	1	1	4	2	1	3	3
Yuma26	1	2	2	1	4	1	4	4	3	1	1	4	4	3	3	3
Yuma47	1	2	2	1	4	1	4	4	3	1	1	4	4	3	1	3
Yuma47	1	2	2	1	4	1	4	4	3	2	2	4	4	3	3	4
Yuma48	1	2	2	1	4	1	2	2	3	1	1	4	2	1	3	3
Yuma48	1	2	2	1	4	3	4	4	3	2	2	4	4	3	3	3
Yuma49	1	2	2	1	3	1	4	4	3	1	1	4	2	1	3	3
Yuma49	1	2	2	2	4	1	4	4	3	2	2	4	2	1	3	3
Yuma50	1	2	2	1	4	1	4	4	3	1	1	4	2	1	1	3
Yuma50	1	2	2	1	4	1	4	4	3	1	1	4	2	1	3	4
Yuma51	1	2	2	1	3	1	4	4	3	1	1	4	2	1	1	3
Yuma51	1	2	2	2	4	1	4	4	3	1	1	4	4	3	3	4
Yuma52	1	2	2	1	4	1	2	2	3	1	1	4	2	1	3	3
Yuma52	1	2	2	1	4	3	4	4	3	1	1	4	2	1	3	3
Yuma53	1	2	2	1	4	1	4	4	3	1	1	4	2	1	1	3
Yuma53	1	2	2	1	4	1	4	4	3	1	1	4	4	3	3	4
Yuma54	1	2	2	1	4	1	2	2	3	1	1	4	2	1	3	3
Yuma54	1	2	2	1	4	3	4	4	3	1	1	4	4	3	3	3
Yuma55	1	2	2	1	4	1	4	4	1	1	1	4	2	1	1	3
Yuma55	1	2	2	1	4	1	4	4	3	1	1	4	4	3	3	4
Pg1170	2	4	3	2	3	3	2	2	1	2	2	2	4	3	1	4
Pg1170	2	4	3	2	3	3	2	2	1	2	2	4	4	3	1	4
Py14	2	4	3	2	3	3	2	2	1	2	2	2	4	3	1	4
Py14	2	4	3	2	3	3	2	2	1	2	2	4	4	3	1	4
Py15	2	2	2	2	3	3	2	2	1	2	2	2	4	3	1	4
Py15	2	4	3	2	3	3	2	2	1	2	2	4	4	3	1	4
PyMag01	2	4	3	2	3	3	2	2	1	2	2	2	4	3	1	4
PyMag01	2	4	3	2	3	3	2	2	1	2	2	4	4	3	1	4
PyMag02	2	2	2	2	3	3	2	2	1	2	2	2	4	3	1	4
PyMag02	2	4	3	2	3	3	2	2	1	2	2	2	4	3	1	4
PyMag13	2	4	3	2	3	3	2	2	1	2	2	2	4	3	1	4
PyMag13	2	4	3	2	3	3	2	2	1	2	2	2	4	3	1	4
PyMag14	2	2	2	2	3	3	2	2	1	2	2	2	4	3	1	4
PyMag14	2	4	3	2	3	3	2	2	1	2	2	2	4	3	1	4
PyMag25	2	2	2	2	3	3	2	2	1	2	2	2	4	3	1	4
PyMag25	2	4	3	2	3	3	2	2	1	2	2	2	4	3	1	4
PyMag26	2	2	2	2	3	3	2	2	1	2	2	2	4	3	1	4
PyMag26	2	4	3	2	3	3	2	2	1	2	2	2	4	3	1	4
FLANKING REGION OF IDENTIFIED SNPs			actgcaggagattaaAAAGGAGGTGAAGAAGGAGCTCAGCTCAGGTCCCCATGCAGCCAGATCAGATCTGTCCAATGGCAGCGCCAGTCCCGGATCAGACTCCAGCCTCAGAcc												agtgcaggtgtgtctgcttggtgtatggttcctctgggaaagtacagcagatcacctgcctacacacacatgatgcatCATTAGAAATGATGCACAACAAAATATTTACATGCAGATAAAGATCTTCAGA
